# Supplementary material for: Variation in lipid synthesis, but genetic homogeneity, among Leptopilina parasitic wasp populations
Source: Ecol Evol. 2018 Jun 27;8(15):7355–64. doi: 10.1002/ece3.4265 (PMC6106180; doi:10.1002/ece3.4265)
Supplement: Supplementary file 1 [file ECE3-8-7355-s001.xlsx]

## Sheet: Sheet1
S1 Table: Origin of each population, year of collection and GPS coordinates (in decimal degrees)
for populations obtained in 2013 (A) and 2016 (B)
A	Species	Country	City	Year collected	Latitude	Longitude
	L. heterotoma	The Netherlands	Dwingeloo	2013	*52.8442	*6.39929
	L. heterotoma	The Netherlands	Tiendeveen	2013	*52.7594	*6.54937
	L. heterotoma	The Netherlands	Rhenen	2013	*51.95242	*5.58296
	L. heterotoma	Belgium	Eupen	2013	*50.62065	*6.09445
	L. heterotoma	Belgium	Chaudfontaine	2013	*50.58413	*5.65545
	L. heterotoma	Germany	Haltern	2013	*51.75449	*7.21741
	L. heterotoma	Germany	Sankt Goar	2013	*50.11655	*7.71713
	L. heterotoma	France	Vouvray	2013	*47.4026	*0.8054
	L. heterotoma	France	Macon	2013	*46.19445	*4.77678
B	L. heterotoma	The Netherlands	Vosbergen	2015	*53.137066	*6.594072
	L. heterotoma	The Netherlands	Leiden	2016	*52.151673	*4.456496
	L. heterotoma	Belgium	Wilsele	2016	*50.912861	*4.706086
	L. heterotoma	Belgium	Eupen	2016	*50.62065	*6.09445
	L. heterotoma	France	Saint Ethienne sur Chalaronne	2012	46.147915	4.866148
	L. heterotoma	France	Cailloux sur Fontaine	2012	45.852331	4.872010
	L. heterotoma	France	Saint Marcel les Valence	2012	44.971932	4.956883
	L. heterotoma	France	Bellegarde	2012	43.754110	4.513836
	L. heterotoma	Spain	Santa Christina d'Aro	2015	*41,80775	*3,003383
	L. heterotoma	Germany	unkown	unknown	?	?
	L. heterotoma	United Kingdom	Whittlesworth	2016	*51.11	*0.14999
	L. heterotoma	United Kingdom	Great Shelford	2016	*52.15	*0.12999
	L. heterotoma	Japan	Sapporo	2012	43.062095	141.354376
	L. boulardi	France	Sainte Foy les Lyon	2009	45.735237	4.804826
	L. boulardi	France	Avignon	2009	43.949317	4.805527
	L. boulardi	France	Saint Marcel les Valence	2002	44.971932	4.956883
	L. boulardi	Spain	Girona	2015	*41,917518	*3,024981
	L. victoriae	Unknown	Unknown	2013	?	?
	L. victoriae	Malaysia	Kota Kinabalu	2008	5.980408	116.073456
	G. brasiliensis	Taiwan	Kaohsiung	2009	22.635059	120.335519
