# Supplementary material for: Variation in lipid synthesis, but genetic homogeneity, among Leptopilina parasitic wasp populations
Source: Ecol Evol. 2018 Jun 27;8(15):7355–64. doi: 10.1002/ece3.4265 (PMC6106180; doi:10.1002/ece3.4265)
Supplement: Supplementary file 2 [file ECE3-8-7355-s002.xlsx]

## Sheet: 2016
genus	species	continent	population	country	sex	treatment	dryweightbeforeether	dryweightafterether	fat.content	percentage.fat
leptopilina	heterotoma	europe	2016_5	france	male	emergence	0.072	0.056	0.016	22.2222
leptopilina	heterotoma	europe	2016_5	france	male	emergence	0.102	0.077	0.025	24.5098
leptopilina	heterotoma	europe	2016_5	france	male	emergence	0.104	0.075	0.029	27.8846
leptopilina	heterotoma	europe	2016_5	france	male	emergence	0.086	0.065	0.021	24.4186
leptopilina	heterotoma	europe	2016_5	france	male	emergence	0.088	0.067	0.021	23.8636
leptopilina	heterotoma	europe	2016_5	france	male	emergence	0.096	0.061	0.035	36.4583
leptopilina	heterotoma	europe	2016_5	france	male	emergence	0.118	0.087	0.031	26.2712
leptopilina	heterotoma	europe	2016_5	france	male	emergence	0.076	0.059	0.017	22.3684
leptopilina	heterotoma	europe	2016_5	france	male	emergence	0.11	0.084	0.026	23.6364
leptopilina	heterotoma	europe	2016_5	france	male	emergence	0.11	0.088	0.022	20
leptopilina	heterotoma	europe	2016_5	france	male	emergence	0.068	0.053	0.015	22.0588
leptopilina	heterotoma	europe	2016_5	france	male	emergence	0.093	0.068	0.025	26.8817
leptopilina	heterotoma	europe	2016_5	france	male	emergence	0.082	0.067	0.015	18.2927
leptopilina	heterotoma	europe	2016_5	france	male	emergence	0.079	0.061	0.018	22.7848
leptopilina	heterotoma	europe	2016_5	france	male	emergence	0.083	0.07	0.013	15.6627
leptopilina	heterotoma	europe	2016_5	france	male	emergence	0.077	0.061	0.016	20.7792
leptopilina	heterotoma	europe	2016_5	france	male	emergence	0.121	0.09	0.031	25.6198
leptopilina	heterotoma	europe	2016_5	france	male	emergence	0.094	0.075	0.019	20.2128
leptopilina	heterotoma	europe	2016_5	france	male	emergence	0.076	0.06	0.016	21.0526
leptopilina	heterotoma	europe	2016_5	france	male	emergence	0.107	0.084	0.023	21.4953
leptopilina	heterotoma	europe	2016_5	france	male	emergence	0.063	0.047	0.016	25.3968
leptopilina	heterotoma	europe	2016_5	france	male	emergence	0.083	0.069	0.014	16.8675
leptopilina	heterotoma	europe	2016_5	france	male	emergence	0.087	0.067	0.02	22.9885
leptopilina	heterotoma	europe	2016_5	france	male	emergence	0.099	0.067	0.032	32.3232
leptopilina	heterotoma	europe	2016_5	france	male	emergence	0.094	0.068	0.026	27.6596
leptopilina	heterotoma	europe	2016_5	france	male	emergence	0.117	0.088	0.029	24.7863
leptopilina	heterotoma	europe	2016_5	france	male	emergence	0.09	0.063	0.027	30
leptopilina	heterotoma	europe	2016_5	france	male	emergence	0.127	0.097	0.03	23.622
leptopilina	heterotoma	europe	2016_5	france	male	emergence	0.078	0.064	0.014	17.9487
leptopilina	heterotoma	europe	2016_5	france	male	fed	0.092	0.084	0.008	8.69565
leptopilina	heterotoma	europe	2016_5	france	male	fed	0.108	0.099	0.009	8.33333
leptopilina	heterotoma	europe	2016_5	france	male	fed	0.063	0.061	0.002	3.1746
leptopilina	heterotoma	europe	2016_5	france	male	fed	0.107	0.096	0.011	10.2804
leptopilina	heterotoma	europe	2016_5	france	male	fed	0.107	0.099	0.008	7.47664
leptopilina	heterotoma	europe	2016_5	france	male	fed	0.107	0.097	0.01	9.34579
leptopilina	heterotoma	europe	2016_5	france	male	fed	0.093	0.087	0.006	6.45161
leptopilina	heterotoma	europe	2016_5	france	male	fed	0.063	0.058	0.005	7.93651
leptopilina	heterotoma	europe	2016_5	france	male	fed	0.083	0.076	0.007	8.43373
leptopilina	heterotoma	europe	2016_5	france	male	fed	0.095	0.087	0.008	8.42105
leptopilina	heterotoma	europe	2016_5	france	male	fed	0.099	0.092	0.007	7.07071
leptopilina	heterotoma	europe	2016_5	france	male	fed	0.095	0.088	0.007	7.36842
leptopilina	heterotoma	europe	2016_5	france	male	fed	0.078	0.073	0.005	6.41026
leptopilina	heterotoma	europe	2016_5	france	male	fed	0.098	0.093	0.005	5.10204
leptopilina	heterotoma	europe	2016_5	france	male	fed	0.078	0.074	0.004	5.12821
leptopilina	heterotoma	europe	2016_5	france	male	fed	0.096	0.084	0.012	12.5
leptopilina	heterotoma	europe	2016_5	france	male	fed	0.088	0.082	0.006	6.81818
leptopilina	heterotoma	europe	2016_5	france	male	fed	0.094	0.087	0.007	7.44681
leptopilina	heterotoma	europe	2016_5	france	male	fed	0.121	0.111	0.01	8.26446
leptopilina	heterotoma	europe	2016_5	france	male	fed	0.065	0.058	0.007	10.7692
leptopilina	heterotoma	europe	2016_5	france	male	fed	0.122	0.113	0.009	7.37705
leptopilina	heterotoma	europe	2016_5	france	male	fed	0.118	0.108	0.01	8.47458
leptopilina	heterotoma	europe	2016_5	france	male	fed	0.078	0.069	0.009	11.5385
leptopilina	heterotoma	europe	2016_5	france	male	fed	0.127	0.118	0.009	7.08661
leptopilina	heterotoma	europe	2016_5	france	male	fed	0.065	0.061	0.004	6.15385
leptopilina	heterotoma	europe	2016_5	france	male	fed	0.1	0.094	0.006	6
leptopilina	heterotoma	europe	2016_5	france	male	fed	0.105	0.097	0.008	7.61905
leptopilina	heterotoma	europe	2016_5	france	male	fed	0.084	0.073	0.011	13.0952
leptopilina	heterotoma	europe	2016_6	france	male	emergence	0.096	0.074	0.022	22.9167
leptopilina	heterotoma	europe	2016_6	france	male	emergence	0.121	0.09	0.031	25.6198
leptopilina	heterotoma	europe	2016_6	france	male	emergence	0.104	0.07	0.034	32.6923
leptopilina	heterotoma	europe	2016_6	france	male	emergence	0.122	0.087	0.035	28.6885
leptopilina	heterotoma	europe	2016_6	france	male	emergence	0.106	0.078	0.028	26.4151
leptopilina	heterotoma	europe	2016_6	france	male	emergence	0.114	0.084	0.03	26.3158
leptopilina	heterotoma	europe	2016_6	france	male	emergence	0.086	0.064	0.022	25.5814
leptopilina	heterotoma	europe	2016_6	france	male	emergence	0.1	0.074	0.026	26
leptopilina	heterotoma	europe	2016_6	france	male	emergence	0.079	0.06	0.019	24.0506
leptopilina	heterotoma	europe	2016_6	france	male	emergence	0.11	0.08	0.03	27.2727
leptopilina	heterotoma	europe	2016_6	france	male	emergence	0.122	0.09	0.032	26.2295
leptopilina	heterotoma	europe	2016_6	france	male	emergence	0.082	0.056	0.026	31.7073
leptopilina	heterotoma	europe	2016_6	france	male	emergence	0.088	0.065	0.023	26.1364
leptopilina	heterotoma	europe	2016_6	france	male	emergence	0.098	0.071	0.027	27.551
leptopilina	heterotoma	europe	2016_6	france	male	emergence	0.106	0.08	0.026	24.5283
leptopilina	heterotoma	europe	2016_6	france	male	emergence	0.09	0.067	0.023	25.5556
leptopilina	heterotoma	europe	2016_6	france	male	emergence	0.098	0.072	0.026	26.5306
leptopilina	heterotoma	europe	2016_6	france	male	emergence	0.087	0.067	0.02	22.9885
leptopilina	heterotoma	europe	2016_6	france	male	emergence	0.082	0.058	0.024	29.2683
leptopilina	heterotoma	europe	2016_6	france	male	emergence	0.109	0.084	0.025	22.9358
leptopilina	heterotoma	europe	2016_6	france	male	emergence	0.099	0.074	0.025	25.2525
leptopilina	heterotoma	europe	2016_6	france	male	emergence	0.147	0.107	0.04	27.2109
leptopilina	heterotoma	europe	2016_6	france	male	emergence	0.081	0.059	0.022	27.1605
leptopilina	heterotoma	europe	2016_6	france	male	emergence	0.131	0.093	0.038	29.0076
leptopilina	heterotoma	europe	2016_6	france	male	emergence	0.108	0.079	0.029	26.8519
leptopilina	heterotoma	europe	2016_6	france	male	emergence	0.107	0.082	0.025	23.3645
leptopilina	heterotoma	europe	2016_6	france	male	emergence	0.092	0.064	0.028	30.4348
leptopilina	heterotoma	europe	2016_6	france	male	emergence	0.096	0.071	0.025	26.0417
leptopilina	heterotoma	europe	2016_6	france	male	emergence	0.101	0.073	0.028	27.7228
leptopilina	heterotoma	europe	2016_6	france	male	fed	0.094	0.087	0.007	7.44681
leptopilina	heterotoma	europe	2016_6	france	male	fed	0.102	0.093	0.009	8.82353
leptopilina	heterotoma	europe	2016_6	france	male	fed	0.089	0.08	0.009	10.1124
leptopilina	heterotoma	europe	2016_6	france	male	fed	0.102	0.09	0.012	11.7647
leptopilina	heterotoma	europe	2016_6	france	male	fed	0.092	0.081	0.011	11.9565
leptopilina	heterotoma	europe	2016_6	france	male	fed	0.146	0.13	0.016	10.9589
leptopilina	heterotoma	europe	2016_6	france	male	fed	0.097	0.082	0.015	15.4639
leptopilina	heterotoma	europe	2016_6	france	male	fed	0.113	0.101	0.012	10.6195
leptopilina	heterotoma	europe	2016_6	france	male	fed	0.094	0.086	0.008	8.51064
leptopilina	heterotoma	europe	2016_6	france	male	fed	0.09	0.081	0.009	10
leptopilina	heterotoma	europe	2016_6	france	male	fed	0.11	0.099	0.011	10
leptopilina	heterotoma	europe	2016_6	france	male	fed	0.082	0.073	0.009	10.9756
leptopilina	heterotoma	europe	2016_6	france	male	fed	0.11	0.098	0.012	10.9091
leptopilina	heterotoma	europe	2016_6	france	male	fed	0.081	0.074	0.007	8.64198
leptopilina	heterotoma	europe	2016_6	france	male	fed	0.125	0.111	0.014	11.2
leptopilina	heterotoma	europe	2016_6	france	male	fed	0.101	0.09	0.011	10.8911
leptopilina	heterotoma	europe	2016_6	france	male	fed	0.122	0.114	0.008	6.55738
leptopilina	heterotoma	europe	2016_6	france	male	fed	0.092	0.085	0.007	7.6087
leptopilina	heterotoma	europe	2016_6	france	male	fed	0.126	0.113	0.013	10.3175
leptopilina	heterotoma	europe	2016_6	france	male	fed	0.093	0.083	0.01	10.7527
leptopilina	heterotoma	europe	2016_6	france	male	fed	0.076	0.069	0.007	9.21053
leptopilina	heterotoma	europe	2016_6	france	male	fed	0.064	0.059	0.005	7.8125
leptopilina	heterotoma	europe	2016_6	france	male	fed	0.101	0.089	0.012	11.8812
leptopilina	heterotoma	europe	2016_6	france	male	fed	0.074	0.064	0.01	13.5135
leptopilina	heterotoma	europe	2016_6	france	male	fed	0.087	0.078	0.009	10.3448
leptopilina	heterotoma	europe	2016_6	france	male	fed	0.117	0.106	0.011	9.40171
leptopilina	heterotoma	europe	2016_6	france	male	fed	0.194	0.177	0.017	8.76289
leptopilina	heterotoma	europe	2016_6	france	male	fed	0.079	0.072	0.007	8.86076
leptopilina	heterotoma	europe	2016_6	france	male	fed	0.114	0.099	0.015	13.1579
leptopilina	heterotoma	europe	2016_7	france	male	emergence	0.116	0.071	0.045	38.7931
leptopilina	heterotoma	europe	2016_7	france	male	emergence	0.129	0.079	0.05	38.7597
leptopilina	heterotoma	europe	2016_7	france	male	emergence	0.09	0.057	0.033	36.6667
leptopilina	heterotoma	europe	2016_7	france	male	emergence	0.099	0.06	0.039	39.3939
leptopilina	heterotoma	europe	2016_7	france	male	emergence	0.124	0.078	0.046	37.0968
leptopilina	heterotoma	europe	2016_7	france	male	emergence	0.1	0.061	0.039	39
leptopilina	heterotoma	europe	2016_7	france	male	emergence	0.121	0.077	0.044	36.3636
leptopilina	heterotoma	europe	2016_7	france	male	emergence	0.126	0.076	0.05	39.6825
leptopilina	heterotoma	europe	2016_7	france	male	emergence	0.11	0.063	0.047	42.7273
leptopilina	heterotoma	europe	2016_7	france	male	emergence	0.13	0.08	0.05	38.4615
leptopilina	heterotoma	europe	2016_7	france	male	emergence	0.102	0.062	0.04	39.2157
leptopilina	heterotoma	europe	2016_7	france	male	emergence	0.084	0.057	0.027	32.1429
leptopilina	heterotoma	europe	2016_7	france	male	emergence	0.118	0.075	0.043	36.4407
leptopilina	heterotoma	europe	2016_7	france	male	emergence	0.101	0.078	0.023	22.7723
leptopilina	heterotoma	europe	2016_7	france	male	emergence	0.098	0.062	0.036	36.7347
leptopilina	heterotoma	europe	2016_7	france	male	emergence	0.088	0.064	0.024	27.2727
leptopilina	heterotoma	europe	2016_7	france	male	emergence	0.069	0.046	0.023	33.3333
leptopilina	heterotoma	europe	2016_7	france	male	emergence	0.077	0.049	0.028	36.3636
leptopilina	heterotoma	europe	2016_7	france	male	emergence	0.102	0.057	0.045	44.1176
leptopilina	heterotoma	europe	2016_7	france	male	emergence	0.134	0.096	0.038	28.3582
leptopilina	heterotoma	europe	2016_7	france	male	emergence	0.084	0.06	0.024	28.5714
leptopilina	heterotoma	europe	2016_7	france	male	emergence	0.09	0.07	0.02	22.2222
leptopilina	heterotoma	europe	2016_7	france	male	emergence	0.142	0.08	0.062	43.662
leptopilina	heterotoma	europe	2016_7	france	male	emergence	0.081	0.066	0.015	18.5185
leptopilina	heterotoma	europe	2016_7	france	male	emergence	0.139	0.094	0.045	32.3741
leptopilina	heterotoma	europe	2016_7	france	male	emergence	0.142	0.103	0.039	27.4648
leptopilina	heterotoma	europe	2016_7	france	male	fed	0.073	0.066	0.007	9.58904
leptopilina	heterotoma	europe	2016_7	france	male	fed	0.097	0.08	0.017	17.5258
leptopilina	heterotoma	europe	2016_7	france	male	fed	0.11	0.092	0.018	16.3636
leptopilina	heterotoma	europe	2016_7	france	male	fed	0.12	0.101	0.019	15.8333
leptopilina	heterotoma	europe	2016_7	france	male	fed	0.096	0.079	0.017	17.7083
leptopilina	heterotoma	europe	2016_7	france	male	fed	0.057	0.051	0.006	10.5263
leptopilina	heterotoma	europe	2016_7	france	male	fed	0.105	0.089	0.016	15.2381
leptopilina	heterotoma	europe	2016_7	france	male	fed	0.099	0.084	0.015	15.1515
leptopilina	heterotoma	europe	2016_7	france	male	fed	0.084	0.069	0.015	17.8571
leptopilina	heterotoma	europe	2016_7	france	male	fed	0.071	0.057	0.014	19.7183
leptopilina	heterotoma	europe	2016_7	france	male	fed	0.09	0.078	0.012	13.3333
leptopilina	heterotoma	europe	2016_7	france	male	fed	0.068	0.06	0.008	11.7647
leptopilina	heterotoma	europe	2016_7	france	male	fed	0.1	0.083	0.017	17
leptopilina	heterotoma	europe	2016_7	france	male	fed	0.101	0.087	0.014	13.8614
leptopilina	heterotoma	europe	2016_7	france	male	fed	0.126	0.11	0.016	12.6984
leptopilina	heterotoma	europe	2016_7	france	male	fed	0.118	0.104	0.014	11.8644
leptopilina	heterotoma	europe	2016_7	france	male	fed	0.133	0.116	0.017	12.782
leptopilina	heterotoma	europe	2016_7	france	male	fed	0.08	0.065	0.015	18.75
leptopilina	heterotoma	europe	2016_7	france	male	fed	0.13	0.117	0.013	10
leptopilina	heterotoma	europe	2016_7	france	male	fed	0.079	0.071	0.008	10.1266
leptopilina	heterotoma	europe	2016_7	france	male	fed	0.074	0.066	0.008	10.8108
leptopilina	heterotoma	europe	2016_7	france	male	fed	0.118	0.095	0.023	19.4915
leptopilina	heterotoma	europe	2016_7	france	male	fed	0.064	0.053	0.011	17.1875
leptopilina	heterotoma	europe	2016_7	france	male	fed	0.114	0.096	0.018	15.7895
leptopilina	heterotoma	europe	2016_7	france	male	fed	0.094	0.082	0.012	12.766
leptopilina	heterotoma	europe	2016_8	france	male	emergence	0.103	0.075	0.028	27.1845
leptopilina	heterotoma	europe	2016_8	france	male	emergence	0.08	0.06	0.02	25
leptopilina	heterotoma	europe	2016_8	france	male	emergence	0.111	0.087	0.024	21.6216
leptopilina	heterotoma	europe	2016_8	france	male	emergence	0.089	0.069	0.02	22.4719
leptopilina	heterotoma	europe	2016_8	france	male	emergence	0.072	0.051	0.021	29.1667
leptopilina	heterotoma	europe	2016_8	france	male	emergence	0.094	0.07	0.024	25.5319
leptopilina	heterotoma	europe	2016_8	france	male	emergence	0.092	0.072	0.02	21.7391
leptopilina	heterotoma	europe	2016_8	france	male	emergence	0.1	0.073	0.027	27
leptopilina	heterotoma	europe	2016_8	france	male	emergence	0.093	0.07	0.023	24.7312
leptopilina	heterotoma	europe	2016_8	france	male	emergence	0.1	0.07	0.03	30
leptopilina	heterotoma	europe	2016_8	france	male	emergence	0.093	0.065	0.028	30.1075
leptopilina	heterotoma	europe	2016_8	france	male	emergence	0.131	0.099	0.032	24.4275
leptopilina	heterotoma	europe	2016_8	france	male	emergence	0.103	0.08	0.023	22.3301
leptopilina	heterotoma	europe	2016_8	france	male	emergence	0.092	0.073	0.019	20.6522
leptopilina	heterotoma	europe	2016_8	france	male	emergence	0.1	0.072	0.028	28
leptopilina	heterotoma	europe	2016_8	france	male	emergence	0.096	0.076	0.02	20.8333
leptopilina	heterotoma	europe	2016_8	france	male	emergence	0.087	0.065	0.022	25.2874
leptopilina	heterotoma	europe	2016_8	france	male	emergence	0.109	0.083	0.026	23.8532
leptopilina	heterotoma	europe	2016_8	france	male	emergence	0.091	0.069	0.022	24.1758
leptopilina	heterotoma	europe	2016_8	france	male	emergence	0.084	0.067	0.017	20.2381
leptopilina	heterotoma	europe	2016_8	france	male	emergence	0.099	0.072	0.027	27.2727
leptopilina	heterotoma	europe	2016_8	france	male	emergence	0.077	0.055	0.022	28.5714
leptopilina	heterotoma	europe	2016_8	france	male	emergence	0.07	0.053	0.017	24.2857
leptopilina	heterotoma	europe	2016_8	france	male	emergence	0.114	0.086	0.028	24.5614
leptopilina	heterotoma	europe	2016_8	france	male	emergence	0.09	0.065	0.025	27.7778
leptopilina	heterotoma	europe	2016_8	france	male	emergence	0.084	0.065	0.019	22.619
leptopilina	heterotoma	europe	2016_8	france	male	emergence	0.094	0.074	0.02	21.2766
leptopilina	heterotoma	europe	2016_8	france	male	emergence	0.099	0.072	0.027	27.2727
leptopilina	heterotoma	europe	2016_8	france	male	emergence	0.081	0.064	0.017	20.9877
leptopilina	heterotoma	europe	2016_8	france	male	fed	0.068	0.061	0.007	10.2941
leptopilina	heterotoma	europe	2016_8	france	male	fed	0.107	0.095	0.012	11.215
leptopilina	heterotoma	europe	2016_8	france	male	fed	0.085	0.078	0.007	8.23529
leptopilina	heterotoma	europe	2016_8	france	male	fed	0.135	0.126	0.009	6.66667
leptopilina	heterotoma	europe	2016_8	france	male	fed	0.062	0.054	0.008	12.9032
leptopilina	heterotoma	europe	2016_8	france	male	fed	0.089	0.079	0.01	11.236
leptopilina	heterotoma	europe	2016_8	france	male	fed	0.15	0.137	0.013	8.66667
leptopilina	heterotoma	europe	2016_8	france	male	fed	0.126	0.112	0.014	11.1111
leptopilina	heterotoma	europe	2016_8	france	male	fed	0.082	0.077	0.005	6.09756
leptopilina	heterotoma	europe	2016_8	france	male	fed	0.124	0.111	0.013	10.4839
leptopilina	heterotoma	europe	2016_8	france	male	fed	0.141	0.131	0.01	7.0922
leptopilina	heterotoma	europe	2016_8	france	male	fed	0.149	0.138	0.011	7.38255
leptopilina	heterotoma	europe	2016_8	france	male	fed	0.132	0.118	0.014	10.6061
leptopilina	heterotoma	europe	2016_8	france	male	fed	0.083	0.073	0.01	12.0482
leptopilina	heterotoma	europe	2016_8	france	male	fed	0.115	0.105	0.01	8.69565
leptopilina	heterotoma	europe	2016_8	france	male	fed	0.113	0.103	0.01	8.84956
leptopilina	heterotoma	europe	2016_8	france	male	fed	0.125	0.115	0.01	8
leptopilina	heterotoma	europe	2016_8	france	male	fed	0.121	0.113	0.008	6.61157
leptopilina	heterotoma	europe	2016_8	france	male	fed	0.087	0.06	0.027	31.0345
leptopilina	heterotoma	europe	2016_8	france	male	fed	0.125	0.11	0.015	12
leptopilina	heterotoma	europe	2016_8	france	male	fed	0.137	0.126	0.011	8.0292
leptopilina	heterotoma	europe	2016_8	france	male	fed	0.145	0.136	0.009	6.2069
leptopilina	heterotoma	europe	2016_8	france	male	fed	0.106	0.096	0.01	9.43396
leptopilina	heterotoma	europe	2016_8	france	male	fed	0.113	0.1	0.013	11.5044
leptopilina	heterotoma	europe	2016_8	france	male	fed	0.116	0.104	0.012	10.3448
leptopilina	heterotoma	europe	2016_8	france	male	fed	0.087	0.077	0.01	11.4943
leptopilina	heterotoma	europe	2016_8	france	male	fed	0.115	0.099	0.016	13.913
leptopilina	heterotoma	europe	2016_8	france	male	fed	0.182	0.167	0.015	8.24176
leptopilina	heterotoma	europe	2016_1	netherlands	male	emergence	0.113	0.09	0.023	20.354
leptopilina	heterotoma	europe	2016_1	netherlands	male	emergence	0.104	0.078	0.026	25
leptopilina	heterotoma	europe	2016_1	netherlands	male	emergence	0.083	0.062	0.021	25.3012
leptopilina	heterotoma	europe	2016_1	netherlands	male	emergence	0.099	0.073	0.026	26.2626
leptopilina	heterotoma	europe	2016_1	netherlands	male	emergence	0.102	0.077	0.025	24.5098
leptopilina	heterotoma	europe	2016_1	netherlands	male	emergence	0.09	0.063	0.027	30
leptopilina	heterotoma	europe	2016_1	netherlands	male	emergence	0.099	0.076	0.023	23.2323
leptopilina	heterotoma	europe	2016_1	netherlands	male	emergence	0.092	0.071	0.021	22.8261
leptopilina	heterotoma	europe	2016_1	netherlands	male	emergence	0.099	0.076	0.023	23.2323
leptopilina	heterotoma	europe	2016_1	netherlands	male	emergence	0.1	0.073	0.027	27
leptopilina	heterotoma	europe	2016_1	netherlands	male	emergence	0.109	0.08	0.029	26.6055
leptopilina	heterotoma	europe	2016_1	netherlands	male	emergence	0.125	0.097	0.028	22.4
leptopilina	heterotoma	europe	2016_1	netherlands	male	emergence	0.073	0.062	0.011	15.0685
leptopilina	heterotoma	europe	2016_1	netherlands	male	emergence	0.113	0.087	0.026	23.0088
leptopilina	heterotoma	europe	2016_1	netherlands	male	emergence	0.069	0.054	0.015	21.7391
leptopilina	heterotoma	europe	2016_1	netherlands	male	emergence	0.101	0.078	0.023	22.7723
leptopilina	heterotoma	europe	2016_1	netherlands	male	emergence	0.111	0.089	0.022	19.8198
leptopilina	heterotoma	europe	2016_1	netherlands	male	emergence	0.092	0.07	0.022	23.913
leptopilina	heterotoma	europe	2016_1	netherlands	male	emergence	0.092	0.07	0.022	23.913
leptopilina	heterotoma	europe	2016_1	netherlands	male	emergence	0.102	0.079	0.023	22.549
leptopilina	heterotoma	europe	2016_1	netherlands	male	emergence	0.104	0.082	0.022	21.1538
leptopilina	heterotoma	europe	2016_1	netherlands	male	emergence	0.083	0.068	0.015	18.0723
leptopilina	heterotoma	europe	2016_1	netherlands	male	emergence	0.099	0.073	0.026	26.2626
leptopilina	heterotoma	europe	2016_1	netherlands	male	emergence	0.077	0.057	0.02	25.974
leptopilina	heterotoma	europe	2016_1	netherlands	male	emergence	0.116	0.085	0.031	26.7241
leptopilina	heterotoma	europe	2016_1	netherlands	male	emergence	0.093	0.074	0.019	20.4301
leptopilina	heterotoma	europe	2016_1	netherlands	male	emergence	0.11	0.082	0.028	25.4545
leptopilina	heterotoma	europe	2016_1	netherlands	male	emergence	0.124	0.092	0.032	25.8065
leptopilina	heterotoma	europe	2016_1	netherlands	male	emergence	0.09	0.07	0.02	22.2222
leptopilina	heterotoma	europe	2016_1	netherlands	male	fed	0.106	0.093	0.013	12.2642
leptopilina	heterotoma	europe	2016_1	netherlands	male	fed	0.124	0.112	0.012	9.67742
leptopilina	heterotoma	europe	2016_1	netherlands	male	fed	0.099	0.083	0.016	16.1616
leptopilina	heterotoma	europe	2016_1	netherlands	male	fed	0.108	0.098	0.01	9.25926
leptopilina	heterotoma	europe	2016_1	netherlands	male	fed	0.108	0.093	0.015	13.8889
leptopilina	heterotoma	europe	2016_1	netherlands	male	fed	0.092	0.08	0.012	13.0435
leptopilina	heterotoma	europe	2016_1	netherlands	male	fed	0.083	0.07	0.013	15.6627
leptopilina	heterotoma	europe	2016_1	netherlands	male	fed	0.093	0.084	0.009	9.67742
leptopilina	heterotoma	europe	2016_1	netherlands	male	fed	0.089	0.079	0.01	11.236
leptopilina	heterotoma	europe	2016_1	netherlands	male	fed	0.114	0.097	0.017	14.9123
leptopilina	heterotoma	europe	2016_1	netherlands	male	fed	0.09	0.078	0.012	13.3333
leptopilina	heterotoma	europe	2016_1	netherlands	male	fed	0.093	0.081	0.012	12.9032
leptopilina	heterotoma	europe	2016_1	netherlands	male	fed	0.109	0.097	0.012	11.0092
leptopilina	heterotoma	europe	2016_1	netherlands	male	fed	0.087	0.08	0.007	8.04598
leptopilina	heterotoma	europe	2016_1	netherlands	male	fed	0.123	0.109	0.014	11.3821
leptopilina	heterotoma	europe	2016_1	netherlands	male	fed	0.115	0.093	0.022	19.1304
leptopilina	heterotoma	europe	2016_1	netherlands	male	fed	0.112	0.095	0.017	15.1786
leptopilina	heterotoma	europe	2016_1	netherlands	male	fed	0.09	0.081	0.009	10
leptopilina	heterotoma	europe	2016_1	netherlands	male	fed	0.103	0.087	0.016	15.534
leptopilina	heterotoma	europe	2016_1	netherlands	male	fed	0.078	0.066	0.012	15.3846
leptopilina	heterotoma	europe	2016_1	netherlands	male	fed	0.091	0.075	0.016	17.5824
leptopilina	heterotoma	europe	2016_1	netherlands	male	fed	0.135	0.114	0.021	15.5556
leptopilina	heterotoma	europe	2016_1	netherlands	male	fed	0.094	0.086	0.008	8.51064
leptopilina	heterotoma	europe	2016_1	netherlands	male	fed	0.107	0.092	0.015	14.0187
leptopilina	heterotoma	europe	2016_1	netherlands	male	fed	0.106	0.095	0.011	10.3774
leptopilina	heterotoma	europe	2016_9	spain	male	emergence	0.098	0.073	0.025	25.5102
leptopilina	heterotoma	europe	2016_9	spain	male	emergence	0.097	0.07	0.027	27.8351
leptopilina	heterotoma	europe	2016_9	spain	male	emergence	0.143	0.119	0.024	16.7832
leptopilina	heterotoma	europe	2016_9	spain	male	emergence	0.122	0.091	0.031	25.4098
leptopilina	heterotoma	europe	2016_9	spain	male	emergence	0.117	0.086	0.031	26.4957
leptopilina	heterotoma	europe	2016_9	spain	male	emergence	0.099	0.073	0.026	26.2626
leptopilina	heterotoma	europe	2016_9	spain	male	emergence	0.125	0.091	0.034	27.2
leptopilina	heterotoma	europe	2016_9	spain	male	emergence	0.106	0.074	0.032	30.1887
leptopilina	heterotoma	europe	2016_9	spain	male	emergence	0.128	0.09	0.038	29.6875
leptopilina	heterotoma	europe	2016_9	spain	male	emergence	0.134	0.09	0.044	32.8358
leptopilina	heterotoma	europe	2016_9	spain	male	emergence	0.094	0.064	0.03	31.9149
leptopilina	heterotoma	europe	2016_9	spain	male	emergence	0.119	0.105	0.014	11.7647
leptopilina	heterotoma	europe	2016_9	spain	male	emergence	0.119	0.086	0.033	27.7311
leptopilina	heterotoma	europe	2016_9	spain	male	emergence	0.121	0.089	0.032	26.4463
leptopilina	heterotoma	europe	2016_9	spain	male	emergence	0.123	0.09	0.033	26.8293
leptopilina	heterotoma	europe	2016_9	spain	male	emergence	0.106	0.075	0.031	29.2453
leptopilina	heterotoma	europe	2016_9	spain	male	emergence	0.097	0.077	0.02	20.6186
leptopilina	heterotoma	europe	2016_9	spain	male	emergence	0.102	0.076	0.026	25.4902
leptopilina	heterotoma	europe	2016_9	spain	male	emergence	0.092	0.074	0.018	19.5652
leptopilina	heterotoma	europe	2016_9	spain	male	emergence	0.121	0.093	0.028	23.1405
leptopilina	heterotoma	europe	2016_9	spain	male	emergence	0.108	0.082	0.026	24.0741
leptopilina	heterotoma	europe	2016_9	spain	male	emergence	0.106	0.082	0.024	22.6415
leptopilina	heterotoma	europe	2016_9	spain	male	emergence	0.088	0.067	0.021	23.8636
leptopilina	heterotoma	europe	2016_9	spain	male	emergence	0.116	0.084	0.032	27.5862
leptopilina	heterotoma	europe	2016_9	spain	male	emergence	0.124	0.086	0.038	30.6452
leptopilina	heterotoma	europe	2016_9	spain	male	emergence	0.099	0.072	0.027	27.2727
leptopilina	heterotoma	europe	2016_9	spain	male	emergence	0.11	0.086	0.024	21.8182
leptopilina	heterotoma	europe	2016_9	spain	male	emergence	0.095	0.078	0.017	17.8947
leptopilina	heterotoma	europe	2016_9	spain	male	emergence	0.131	0.09	0.041	31.2977
leptopilina	heterotoma	europe	2016_9	spain	male	emergence	0.132	0.093	0.039	29.5455
leptopilina	heterotoma	europe	2016_9	spain	male	fed	0.103	0.09	0.013	12.6214
leptopilina	heterotoma	europe	2016_9	spain	male	fed	0.105	0.087	0.018	17.1429
leptopilina	heterotoma	europe	2016_9	spain	male	fed	0.11	0.095	0.015	13.6364
leptopilina	heterotoma	europe	2016_9	spain	male	fed	0.113	0.106	0.007	6.19469
leptopilina	heterotoma	europe	2016_9	spain	male	fed	0.118	0.104	0.014	11.8644
leptopilina	heterotoma	europe	2016_9	spain	male	fed	0.109	0.094	0.015	13.7615
leptopilina	heterotoma	europe	2016_9	spain	male	fed	0.092	0.079	0.013	14.1304
leptopilina	heterotoma	europe	2016_9	spain	male	fed	0.13	0.111	0.019	14.6154
leptopilina	heterotoma	europe	2016_9	spain	male	fed	0.146	0.114	0.032	21.9178
leptopilina	heterotoma	europe	2016_9	spain	male	fed	0.107	0.086	0.021	19.6262
leptopilina	heterotoma	europe	2016_9	spain	male	fed	0.121	0.112	0.009	7.43802
leptopilina	heterotoma	europe	2016_9	spain	male	fed	0.099	0.084	0.015	15.1515
leptopilina	heterotoma	europe	2016_9	spain	male	fed	0.088	0.076	0.012	13.6364
leptopilina	heterotoma	europe	2016_9	spain	male	fed	0.134	0.069	0.065	48.5075
leptopilina	heterotoma	europe	2016_9	spain	male	fed	0.113	0.059	0.054	47.7876
leptopilina	heterotoma	europe	2016_9	spain	male	fed	0.105	0.092	0.013	12.381
leptopilina	heterotoma	europe	2016_9	spain	male	fed	0.099	0.068	0.031	31.3131
leptopilina	heterotoma	europe	2016_9	spain	male	fed	0.105	0.091	0.014	13.3333
leptopilina	heterotoma	europe	2016_9	spain	male	fed	0.094	0.082	0.012	12.766
leptopilina	heterotoma	europe	2016_9	spain	male	fed	0.101	0.085	0.016	15.8416
leptopilina	heterotoma	europe	2016_9	spain	male	fed	0.112	0.094	0.018	16.0714
leptopilina	heterotoma	europe	2016_9	spain	male	fed	0.123	0.108	0.015	12.1951
leptopilina	heterotoma	europe	2016_9	spain	male	fed	0.076	0.069	0.007	9.21053
leptopilina	heterotoma	europe	2016_9	spain	male	fed	0.094	0.077	0.017	18.0851
leptopilina	heterotoma	europe	2016_9	spain	male	fed	0.124	0.108	0.016	12.9032
leptopilina	heterotoma	europe	2016_9	spain	male	fed	0.087	0.08	0.007	8.04598
leptopilina	heterotoma	europe	2016_9	spain	male	fed	0.154	0.123	0.031	20.1299
leptopilina	heterotoma	europe	2016_10	germany	male	emergence	0.125	0.09	0.035	28
leptopilina	heterotoma	europe	2016_10	germany	male	emergence	0.097	0.058	0.039	40.2062
leptopilina	heterotoma	europe	2016_10	germany	male	emergence	0.103	0.081	0.022	21.3592
leptopilina	heterotoma	europe	2016_10	germany	male	emergence	0.135	0.099	0.036	26.6667
leptopilina	heterotoma	europe	2016_10	germany	male	emergence	0.094	0.065	0.029	30.8511
leptopilina	heterotoma	europe	2016_10	germany	male	emergence	0.118	0.084	0.034	28.8136
leptopilina	heterotoma	europe	2016_10	germany	male	emergence	0.1	0.083	0.017	17
leptopilina	heterotoma	europe	2016_10	germany	male	emergence	0.082	0.061	0.021	25.6098
leptopilina	heterotoma	europe	2016_10	germany	male	emergence	0.142	0.102	0.04	28.169
leptopilina	heterotoma	europe	2016_10	germany	male	emergence	0.101	0.075	0.026	25.7426
leptopilina	heterotoma	europe	2016_10	germany	male	emergence	0.141	0.102	0.039	27.6596
leptopilina	heterotoma	europe	2016_10	germany	male	emergence	0.13	0.097	0.033	25.3846
leptopilina	heterotoma	europe	2016_10	germany	male	emergence	0.133	0.094	0.039	29.3233
leptopilina	heterotoma	europe	2016_10	germany	male	emergence	0.101	0.075	0.026	25.7426
leptopilina	heterotoma	europe	2016_10	germany	male	emergence	0.129	0.094	0.035	27.1318
leptopilina	heterotoma	europe	2016_10	germany	male	emergence	0.066	0.047	0.019	28.7879
leptopilina	heterotoma	europe	2016_10	germany	male	emergence	0.08	0.054	0.026	32.5
leptopilina	heterotoma	europe	2016_10	germany	male	emergence	0.101	0.07	0.031	30.6931
leptopilina	heterotoma	europe	2016_10	germany	male	emergence	0.105	0.074	0.031	29.5238
leptopilina	heterotoma	europe	2016_10	germany	male	emergence	0.151	0.135	0.016	10.596
leptopilina	heterotoma	europe	2016_10	germany	male	emergence	0.128	0.095	0.033	25.7812
leptopilina	heterotoma	europe	2016_10	germany	male	emergence	0.135	0.101	0.034	25.1852
leptopilina	heterotoma	europe	2016_10	germany	male	emergence	0.127	0.09	0.037	29.1339
leptopilina	heterotoma	europe	2016_10	germany	male	emergence	0.118	0.092	0.026	22.0339
leptopilina	heterotoma	europe	2016_10	germany	male	emergence	0.132	0.099	0.033	25
leptopilina	heterotoma	europe	2016_10	germany	male	emergence	0.107	0.076	0.031	28.972
leptopilina	heterotoma	europe	2016_10	germany	male	emergence	0.123	0.086	0.037	30.0813
leptopilina	heterotoma	europe	2016_10	germany	male	emergence	0.104	0.071	0.033	31.7308
leptopilina	heterotoma	europe	2016_10	germany	male	fed	0.122	0.102	0.02	16.3934
leptopilina	heterotoma	europe	2016_10	germany	male	fed	0.076	0.065	0.011	14.4737
leptopilina	heterotoma	europe	2016_10	germany	male	fed	0.11	0.093	0.017	15.4545
leptopilina	heterotoma	europe	2016_10	germany	male	fed	0.062	0.055	0.007	11.2903
leptopilina	heterotoma	europe	2016_10	germany	male	fed	0.138	0.114	0.024	17.3913
leptopilina	heterotoma	europe	2016_10	germany	male	fed	0.088	0.069	0.019	21.5909
leptopilina	heterotoma	europe	2016_10	germany	male	fed	0.11	0.095	0.015	13.6364
leptopilina	heterotoma	europe	2016_10	germany	male	fed	0.128	0.118	0.01	7.8125
leptopilina	heterotoma	europe	2016_10	germany	male	fed	0.12	0.102	0.018	15
leptopilina	heterotoma	europe	2016_10	germany	male	fed	0.142	0.123	0.019	13.3803
leptopilina	heterotoma	europe	2016_10	germany	male	fed	0.094	0.077	0.017	18.0851
leptopilina	heterotoma	europe	2016_10	germany	male	fed	0.087	0.073	0.014	16.092
leptopilina	heterotoma	europe	2016_10	germany	male	fed	0.097	0.06	0.037	38.1443
leptopilina	heterotoma	europe	2016_10	germany	male	fed	0.112	0.078	0.034	30.3571
leptopilina	heterotoma	europe	2016_10	germany	male	fed	0.088	0.076	0.012	13.6364
leptopilina	heterotoma	europe	2016_10	germany	male	fed	0.078	0.064	0.014	17.9487
leptopilina	heterotoma	europe	2016_10	germany	male	fed	0.14	0.124	0.016	11.4286
leptopilina	heterotoma	europe	2016_10	germany	male	fed	0.088	0.071	0.017	19.3182
leptopilina	heterotoma	europe	2016_10	germany	male	fed	0.144	0.113	0.031	21.5278
leptopilina	heterotoma	europe	2016_10	germany	male	fed	0.09	0.077	0.013	14.4444
leptopilina	heterotoma	europe	2016_10	germany	male	fed	0.08	0.065	0.015	18.75
leptopilina	heterotoma	europe	2016_10	germany	male	fed	0.115	0.097	0.018	15.6522
leptopilina	heterotoma	europe	2016_10	germany	male	fed	0.142	0.112	0.03	21.1268
leptopilina	heterotoma	europe	2016_10	germany	male	fed	0.097	0.08	0.017	17.5258
leptopilina	heterotoma	europe	2016_10	germany	male	fed	0.083	0.065	0.018	21.6867
leptopilina	heterotoma	europe	2016_10	germany	male	fed	0.096	0.078	0.018	18.75
leptopilina	heterotoma	europe	2016_10	germany	male	fed	0.125	0.107	0.018	14.4
leptopilina	heterotoma	asia	2016_13	japan	male	emergence	0.075	0.06	0.015	20
leptopilina	heterotoma	asia	2016_13	japan	male	emergence	0.076	0.061	0.015	19.7368
leptopilina	heterotoma	asia	2016_13	japan	male	emergence	0.099	0.079	0.02	20.202
leptopilina	heterotoma	asia	2016_13	japan	male	emergence	0.121	0.097	0.024	19.8347
leptopilina	heterotoma	asia	2016_13	japan	male	emergence	0.092	0.073	0.019	20.6522
leptopilina	heterotoma	asia	2016_13	japan	male	emergence	0.092	0.062	0.03	32.6087
leptopilina	heterotoma	asia	2016_13	japan	male	emergence	0.143	0.1	0.043	30.0699
leptopilina	heterotoma	asia	2016_13	japan	male	emergence	0.112	0.077	0.035	31.25
leptopilina	heterotoma	asia	2016_13	japan	male	emergence	0.091	0.069	0.022	24.1758
leptopilina	heterotoma	asia	2016_13	japan	male	emergence	0.105	0.074	0.031	29.5238
leptopilina	heterotoma	asia	2016_13	japan	male	emergence	0.129	0.086	0.043	33.3333
leptopilina	heterotoma	asia	2016_13	japan	male	emergence	0.086	0.064	0.022	25.5814
leptopilina	heterotoma	asia	2016_13	japan	male	emergence	0.085	0.071	0.014	16.4706
leptopilina	heterotoma	asia	2016_13	japan	male	emergence	0.082	0.064	0.018	21.9512
leptopilina	heterotoma	asia	2016_13	japan	male	emergence	0.103	0.065	0.038	36.8932
leptopilina	heterotoma	asia	2016_13	japan	male	emergence	0.088	0.069	0.019	21.5909
leptopilina	heterotoma	asia	2016_13	japan	male	emergence	0.095	0.074	0.021	22.1053
leptopilina	heterotoma	asia	2016_13	japan	male	emergence	0.089	0.071	0.018	20.2247
leptopilina	heterotoma	asia	2016_13	japan	male	emergence	0.123	0.101	0.022	17.8862
leptopilina	heterotoma	asia	2016_13	japan	male	emergence	0.123	0.095	0.028	22.7642
leptopilina	heterotoma	asia	2016_13	japan	male	emergence	0.115	0.072	0.043	37.3913
leptopilina	heterotoma	asia	2016_13	japan	male	emergence	0.124	0.09	0.034	27.4194
leptopilina	heterotoma	asia	2016_13	japan	male	emergence	0.093	0.063	0.03	32.2581
leptopilina	heterotoma	asia	2016_13	japan	male	emergence	0.085	0.063	0.022	25.8824
leptopilina	heterotoma	asia	2016_13	japan	male	emergence	0.117	0.088	0.029	24.7863
leptopilina	heterotoma	asia	2016_13	japan	male	emergence	0.088	0.068	0.02	22.7273
leptopilina	heterotoma	asia	2016_13	japan	male	emergence	0.071	0.047	0.024	33.8028
leptopilina	heterotoma	asia	2016_13	japan	male	emergence	0.08	0.054	0.026	32.5
leptopilina	heterotoma	asia	2016_13	japan	male	emergence	0.109	0.081	0.028	25.6881
leptopilina	heterotoma	asia	2016_13	japan	male	emergence	0.078	0.051	0.027	34.6154
leptopilina	heterotoma	asia	2016_13	japan	male	fed	0.135	0.07	0.065	48.1481
leptopilina	heterotoma	asia	2016_13	japan	male	fed	0.12	0.066	0.054	45
leptopilina	heterotoma	asia	2016_13	japan	male	fed	0.072	0.065	0.007	9.72222
leptopilina	heterotoma	asia	2016_13	japan	male	fed	0.116	0.054	0.062	53.4483
leptopilina	heterotoma	asia	2016_13	japan	male	fed	0.127	0.064	0.063	49.6063
leptopilina	heterotoma	asia	2016_13	japan	male	fed	0.129	0.11	0.019	14.7287
leptopilina	heterotoma	asia	2016_13	japan	male	fed	0.111	0.058	0.053	47.7477
leptopilina	heterotoma	asia	2016_13	japan	male	fed	0.135	0.054	0.081	60
leptopilina	heterotoma	asia	2016_13	japan	male	fed	0.103	0.087	0.016	15.534
leptopilina	heterotoma	asia	2016_13	japan	male	fed	0.145	0.06	0.085	58.6207
leptopilina	heterotoma	asia	2016_13	japan	male	fed	0.17	0.061	0.109	64.1176
leptopilina	heterotoma	asia	2016_13	japan	male	fed	0.084	0.077	0.007	8.33333
leptopilina	heterotoma	asia	2016_13	japan	male	fed	0.149	0.067	0.082	55.0336
leptopilina	heterotoma	asia	2016_13	japan	male	fed	0.111	0.103	0.008	7.20721
leptopilina	heterotoma	asia	2016_13	japan	male	fed	0.107	0.099	0.008	7.47664
leptopilina	heterotoma	asia	2016_13	japan	male	fed	0.134	0.069	0.065	48.5075
leptopilina	heterotoma	asia	2016_13	japan	male	fed	0.126	0.12	0.006	4.7619
leptopilina	heterotoma	asia	2016_13	japan	male	fed	0.138	0.062	0.076	55.0725
leptopilina	heterotoma	asia	2016_13	japan	male	fed	0.142	0.066	0.076	53.5211
leptopilina	heterotoma	asia	2016_13	japan	male	fed	0.116	0.108	0.008	6.89655
leptopilina	heterotoma	asia	2016_13	japan	male	fed	0.146	0.065	0.081	55.4795
leptopilina	heterotoma	asia	2016_13	japan	male	fed	0.11	0.105	0.005	4.54545
leptopilina	heterotoma	asia	2016_13	japan	male	fed	0.135	0.053	0.082	60.7407
leptopilina	heterotoma	asia	2016_13	japan	male	fed	0.098	0.058	0.04	40.8163
leptopilina	heterotoma	asia	2016_13	japan	male	fed	0.132	0.126	0.006	4.54545
leptopilina	heterotoma	europe	2016_11	united_kingdom	male	emergence	0.077	0.057	0.02	25.974
leptopilina	heterotoma	europe	2016_11	united_kingdom	male	emergence	0.076	0.054	0.022	28.9474
leptopilina	heterotoma	europe	2016_11	united_kingdom	male	emergence	0.096	0.07	0.026	27.0833
leptopilina	heterotoma	europe	2016_11	united_kingdom	male	emergence	0.09	0.06	0.03	33.3333
leptopilina	heterotoma	europe	2016_11	united_kingdom	male	emergence	0.103	0.077	0.026	25.2427
leptopilina	heterotoma	europe	2016_11	united_kingdom	male	emergence	0.089	0.086	0.003	3.37079
leptopilina	heterotoma	europe	2016_11	united_kingdom	male	emergence	0.08	0.056	0.024	30
leptopilina	heterotoma	europe	2016_11	united_kingdom	male	emergence	0.105	0.083	0.022	20.9524
leptopilina	heterotoma	europe	2016_11	united_kingdom	male	emergence	0.086	0.054	0.032	37.2093
leptopilina	heterotoma	europe	2016_11	united_kingdom	male	emergence	0.1	0.073	0.027	27
leptopilina	heterotoma	europe	2016_11	united_kingdom	male	emergence	0.058	0.045	0.013	22.4138
leptopilina	heterotoma	europe	2016_11	united_kingdom	male	emergence	0.104	0.08	0.024	23.0769
leptopilina	heterotoma	europe	2016_11	united_kingdom	male	emergence	0.066	0.047	0.019	28.7879
leptopilina	heterotoma	europe	2016_11	united_kingdom	male	emergence	0.079	0.061	0.018	22.7848
leptopilina	heterotoma	europe	2016_11	united_kingdom	male	emergence	0.108	0.083	0.025	23.1481
leptopilina	heterotoma	europe	2016_11	united_kingdom	male	emergence	0.087	0.058	0.029	33.3333
leptopilina	heterotoma	europe	2016_11	united_kingdom	male	emergence	0.104	0.074	0.03	28.8462
leptopilina	heterotoma	europe	2016_11	united_kingdom	male	emergence	0.08	0.058	0.022	27.5
leptopilina	heterotoma	europe	2016_11	united_kingdom	male	emergence	0.081	0.056	0.025	30.8642
leptopilina	heterotoma	europe	2016_11	united_kingdom	male	emergence	0.107	0.079	0.028	26.1682
leptopilina	heterotoma	europe	2016_11	united_kingdom	male	emergence	0.087	0.059	0.028	32.1839
leptopilina	heterotoma	europe	2016_11	united_kingdom	male	emergence	0.109	0.078	0.031	28.4404
leptopilina	heterotoma	europe	2016_11	united_kingdom	male	emergence	0.088	0.058	0.03	34.0909
leptopilina	heterotoma	europe	2016_11	united_kingdom	male	emergence	0.057	0.038	0.019	33.3333
leptopilina	heterotoma	europe	2016_11	united_kingdom	male	emergence	0.065	0.046	0.019	29.2308
leptopilina	heterotoma	europe	2016_11	united_kingdom	male	emergence	0.089	0.062	0.027	30.3371
leptopilina	heterotoma	europe	2016_11	united_kingdom	male	emergence	0.094	0.07	0.024	25.5319
leptopilina	heterotoma	europe	2016_11	united_kingdom	male	emergence	0.09	0.066	0.024	26.6667
leptopilina	heterotoma	europe	2016_11	united_kingdom	male	emergence	0.1	0.075	0.025	25
leptopilina	heterotoma	europe	2016_11	united_kingdom	male	emergence	0.058	0.047	0.011	18.9655
leptopilina	heterotoma	europe	2016_11	united_kingdom	male	emergence	0.086	0.06	0.026	30.2326
leptopilina	heterotoma	europe	2016_11	united_kingdom	male	emergence	0.082	0.06	0.022	26.8293
leptopilina	heterotoma	europe	2016_11	united_kingdom	male	fed	0.069	0.059	0.01	14.4928
leptopilina	heterotoma	europe	2016_11	united_kingdom	male	fed	0.065	0.058	0.007	10.7692
leptopilina	heterotoma	europe	2016_11	united_kingdom	male	fed	0.134	0.122	0.012	8.95522
leptopilina	heterotoma	europe	2016_11	united_kingdom	male	fed	0.093	0.091	0.002	2.15054
leptopilina	heterotoma	europe	2016_11	united_kingdom	male	fed	0.11	0.096	0.014	12.7273
leptopilina	heterotoma	europe	2016_11	united_kingdom	male	fed	0.09	0.081	0.009	10
leptopilina	heterotoma	europe	2016_11	united_kingdom	male	fed	0.086	0.077	0.009	10.4651
leptopilina	heterotoma	europe	2016_11	united_kingdom	male	fed	0.076	0.067	0.009	11.8421
leptopilina	heterotoma	europe	2016_11	united_kingdom	male	fed	0.073	0.069	0.004	5.47945
leptopilina	heterotoma	europe	2016_11	united_kingdom	male	fed	0.097	0.086	0.011	11.3402
leptopilina	heterotoma	europe	2016_11	united_kingdom	male	fed	0.095	0.084	0.011	11.5789
leptopilina	heterotoma	europe	2016_11	united_kingdom	male	fed	0.091	0.08	0.011	12.0879
leptopilina	heterotoma	europe	2016_11	united_kingdom	male	fed	0.104	0.099	0.005	4.80769
leptopilina	heterotoma	europe	2016_11	united_kingdom	male	fed	0.085	0.072	0.013	15.2941
leptopilina	heterotoma	europe	2016_11	united_kingdom	male	fed	0.192	0.167	0.025	13.0208
leptopilina	heterotoma	europe	2016_11	united_kingdom	male	fed	0.109	0.098	0.011	10.0917
leptopilina	heterotoma	europe	2016_11	united_kingdom	male	fed	0.118	0.11	0.008	6.77966
leptopilina	heterotoma	europe	2016_11	united_kingdom	male	fed	0.077	0.067	0.01	12.987
leptopilina	heterotoma	europe	2016_11	united_kingdom	male	fed	0.061	0.055	0.006	9.83607
leptopilina	heterotoma	europe	2016_11	united_kingdom	male	fed	0.091	0.082	0.009	9.89011
leptopilina	heterotoma	europe	2016_11	united_kingdom	male	fed	0.058	0.055	0.003	5.17241
leptopilina	heterotoma	europe	2016_11	united_kingdom	male	fed	0.126	0.113	0.013	10.3175
leptopilina	heterotoma	europe	2016_11	united_kingdom	male	fed	0.118	0.1	0.018	15.2542
leptopilina	heterotoma	europe	2016_11	united_kingdom	male	fed	0.101	0.093	0.008	7.92079
leptopilina	heterotoma	europe	2016_11	united_kingdom	male	fed	0.106	0.096	0.01	9.43396
leptopilina	heterotoma	europe	2016_11	united_kingdom	male	fed	0.125	0.117	0.008	6.4
leptopilina	heterotoma	europe	2016_11	united_kingdom	male	fed	0.085	0.077	0.008	9.41176
leptopilina	heterotoma	europe	2016_11	united_kingdom	male	fed	0.094	0.083	0.011	11.7021
leptopilina	heterotoma	europe	2016_11	united_kingdom	male	fed	0.085	0.074	0.011	12.9412
leptopilina	heterotoma	europe	2016_11	united_kingdom	male	fed	0.109	0.1	0.009	8.25688
leptopilina	heterotoma	europe	2016_11	united_kingdom	male	fed	0.092	0.077	0.015	16.3043
leptopilina	heterotoma	europe	2016_11	united_kingdom	male	fed	0.085	0.077	0.008	9.41176
leptopilina	heterotoma	europe	2016_11	united_kingdom	male	fed	0.072	0.062	0.01	13.8889
leptopilina	heterotoma	europe	2016_11	united_kingdom	male	fed	0.063	0.057	0.006	9.52381
leptopilina	heterotoma	europe	2016_12	united_kingdom	male	emergence	0.082	0.059	0.023	28.0488
leptopilina	heterotoma	europe	2016_12	united_kingdom	male	emergence	0.094	0.072	0.022	23.4043
leptopilina	heterotoma	europe	2016_12	united_kingdom	male	emergence	0.09	0.074	0.016	17.7778
leptopilina	heterotoma	europe	2016_12	united_kingdom	male	emergence	0.091	0.068	0.023	25.2747
leptopilina	heterotoma	europe	2016_12	united_kingdom	male	emergence	0.076	0.056	0.02	26.3158
leptopilina	heterotoma	europe	2016_12	united_kingdom	male	emergence	0.066	0.045	0.021	31.8182
leptopilina	heterotoma	europe	2016_12	united_kingdom	male	emergence	0.123	0.095	0.028	22.7642
leptopilina	heterotoma	europe	2016_12	united_kingdom	male	emergence	0.063	0.049	0.014	22.2222
leptopilina	heterotoma	europe	2016_12	united_kingdom	male	emergence	0.099	0.075	0.024	24.2424
leptopilina	heterotoma	europe	2016_12	united_kingdom	male	emergence	0.105	0.079	0.026	24.7619
leptopilina	heterotoma	europe	2016_12	united_kingdom	male	emergence	0.071	0.052	0.019	26.7606
leptopilina	heterotoma	europe	2016_12	united_kingdom	male	emergence	0.103	0.077	0.026	25.2427
leptopilina	heterotoma	europe	2016_12	united_kingdom	male	emergence	0.073	0.054	0.019	26.0274
leptopilina	heterotoma	europe	2016_12	united_kingdom	male	emergence	0.082	0.056	0.026	31.7073
leptopilina	heterotoma	europe	2016_12	united_kingdom	male	emergence	0.085	0.06	0.025	29.4118
leptopilina	heterotoma	europe	2016_12	united_kingdom	male	emergence	0.096	0.07	0.026	27.0833
leptopilina	heterotoma	europe	2016_12	united_kingdom	male	emergence	0.1	0.064	0.036	36
leptopilina	heterotoma	europe	2016_12	united_kingdom	male	emergence	0.081	0.062	0.019	23.4568
leptopilina	heterotoma	europe	2016_12	united_kingdom	male	emergence	0.064	0.054	0.01	15.625
leptopilina	heterotoma	europe	2016_12	united_kingdom	male	emergence	0.082	0.055	0.027	32.9268
leptopilina	heterotoma	europe	2016_12	united_kingdom	male	emergence	0.074	0.054	0.02	27.027
leptopilina	heterotoma	europe	2016_12	united_kingdom	male	emergence	0.089	0.066	0.023	25.8427
leptopilina	heterotoma	europe	2016_12	united_kingdom	male	emergence	0.124	0.096	0.028	22.5806
leptopilina	heterotoma	europe	2016_12	united_kingdom	male	emergence	0.102	0.081	0.021	20.5882
leptopilina	heterotoma	europe	2016_12	united_kingdom	male	emergence	0.105	0.081	0.024	22.8571
leptopilina	heterotoma	europe	2016_12	united_kingdom	male	emergence	0.071	0.065	0.006	8.4507
leptopilina	heterotoma	europe	2016_12	united_kingdom	male	emergence	0.112	0.078	0.034	30.3571
leptopilina	heterotoma	europe	2016_12	united_kingdom	male	emergence	0.092	0.071	0.021	22.8261
leptopilina	heterotoma	europe	2016_12	united_kingdom	male	emergence	0.084	0.065	0.019	22.619
leptopilina	heterotoma	europe	2016_12	united_kingdom	male	fed	0.123	0.111	0.012	9.7561
leptopilina	heterotoma	europe	2016_12	united_kingdom	male	fed	0.096	0.089	0.007	7.29167
leptopilina	heterotoma	europe	2016_12	united_kingdom	male	fed	0.119	0.108	0.011	9.2437
leptopilina	heterotoma	europe	2016_12	united_kingdom	male	fed	0.143	0.077	0.066	46.1538
leptopilina	heterotoma	europe	2016_12	united_kingdom	male	fed	0.105	0.094	0.011	10.4762
leptopilina	heterotoma	europe	2016_12	united_kingdom	male	fed	0.132	0.118	0.014	10.6061
leptopilina	heterotoma	europe	2016_12	united_kingdom	male	fed	0.099	0.096	0.003	3.0303
leptopilina	heterotoma	europe	2016_12	united_kingdom	male	fed	0.099	0.088	0.011	11.1111
leptopilina	heterotoma	europe	2016_12	united_kingdom	male	fed	0.179	0.167	0.012	6.70391
leptopilina	heterotoma	europe	2016_12	united_kingdom	male	fed	0.095	0.088	0.007	7.36842
leptopilina	heterotoma	europe	2016_12	united_kingdom	male	fed	0.136	0.122	0.014	10.2941
leptopilina	heterotoma	europe	2016_12	united_kingdom	male	fed	0.114	0.103	0.011	9.64912
leptopilina	heterotoma	europe	2016_12	united_kingdom	male	fed	0.079	0.07	0.009	11.3924
leptopilina	heterotoma	europe	2016_12	united_kingdom	male	fed	0.128	0.119	0.009	7.03125
leptopilina	heterotoma	europe	2016_12	united_kingdom	male	fed	0.099	0.092	0.007	7.07071
leptopilina	heterotoma	europe	2016_12	united_kingdom	male	fed	0.096	0.086	0.01	10.4167
leptopilina	heterotoma	europe	2016_12	united_kingdom	male	fed	0.107	0.094	0.013	12.1495
leptopilina	heterotoma	europe	2016_12	united_kingdom	male	fed	0.073	0.065	0.008	10.9589
leptopilina	heterotoma	europe	2016_12	united_kingdom	male	fed	0.138	0.124	0.014	10.1449
leptopilina	heterotoma	europe	2016_12	united_kingdom	male	fed	0.113	0.104	0.009	7.9646
leptopilina	heterotoma	europe	2016_12	united_kingdom	male	fed	0.113	0.054	0.059	52.2124
leptopilina	heterotoma	europe	2016_12	united_kingdom	male	fed	0.079	0.071	0.008	10.1266
leptopilina	heterotoma	europe	2016_12	united_kingdom	male	fed	0.087	0.075	0.012	13.7931
leptopilina	heterotoma	europe	2016_12	united_kingdom	male	fed	0.08	0.068	0.012	15
leptopilina	heterotoma	europe	2016_12	united_kingdom	male	fed	0.152	0.143	0.009	5.92105
leptopilina	heterotoma	europe	2016_12	united_kingdom	male	fed	0.09	0.08	0.01	11.1111
leptopilina	heterotoma	europe	2016_2	netherlands	male	emergence	0.081	0.065	0.016	19.7531
leptopilina	heterotoma	europe	2016_2	netherlands	male	emergence	0.094	0.066	0.028	29.7872
leptopilina	heterotoma	europe	2016_2	netherlands	male	emergence	0.053	0.044	0.009	16.9811
leptopilina	heterotoma	europe	2016_2	netherlands	male	emergence	0.076	0.058	0.018	23.6842
leptopilina	heterotoma	europe	2016_2	netherlands	male	emergence	0.066	0.047	0.019	28.7879
leptopilina	heterotoma	europe	2016_2	netherlands	male	emergence	0.054	0.042	0.012	22.2222
leptopilina	heterotoma	europe	2016_2	netherlands	male	emergence	0.07	0.052	0.018	25.7143
leptopilina	heterotoma	europe	2016_2	netherlands	male	emergence	0.077	0.056	0.021	27.2727
leptopilina	heterotoma	europe	2016_2	netherlands	male	emergence	0.057	0.044	0.013	22.807
leptopilina	heterotoma	europe	2016_2	netherlands	male	emergence	0.058	0.044	0.014	24.1379
leptopilina	heterotoma	europe	2016_2	netherlands	male	emergence	0.071	0.06	0.011	15.493
leptopilina	heterotoma	europe	2016_2	netherlands	male	emergence	0.069	0.047	0.022	31.8841
leptopilina	heterotoma	europe	2016_2	netherlands	male	emergence	0.063	0.049	0.014	22.2222
leptopilina	heterotoma	europe	2016_2	netherlands	male	emergence	0.073	0.061	0.012	16.4384
leptopilina	heterotoma	europe	2016_2	netherlands	male	emergence	0.052	0.041	0.011	21.1538
leptopilina	heterotoma	europe	2016_2	netherlands	male	emergence	0.071	0.04	0.031	43.662
leptopilina	heterotoma	europe	2016_2	netherlands	male	emergence	0.059	0.045	0.014	23.7288
leptopilina	heterotoma	europe	2016_2	netherlands	male	emergence	0.072	0.053	0.019	26.3889
leptopilina	heterotoma	europe	2016_2	netherlands	male	fed	0.055	0.05	0.005	9.09091
leptopilina	heterotoma	europe	2016_2	netherlands	male	fed	0.107	0.099	0.008	7.47664
leptopilina	heterotoma	europe	2016_2	netherlands	male	fed	0.06	0.055	0.005	8.33333
leptopilina	heterotoma	europe	2016_2	netherlands	male	fed	0.062	0.059	0.003	4.83871
leptopilina	heterotoma	europe	2016_2	netherlands	male	fed	0.049	0.047	0.002	4.08163
leptopilina	heterotoma	europe	2016_2	netherlands	male	fed	0.068	0.06	0.008	11.7647
leptopilina	heterotoma	europe	2016_2	netherlands	male	fed	0.079	0.072	0.007	8.86076
leptopilina	heterotoma	europe	2016_2	netherlands	male	fed	0.104	0.1	0.004	3.84615
leptopilina	heterotoma	europe	2016_2	netherlands	male	fed	0.108	0.098	0.01	9.25926
leptopilina	heterotoma	europe	2016_2	netherlands	male	fed	0.065	0.057	0.008	12.3077
leptopilina	heterotoma	europe	2016_2	netherlands	male	fed	0.111	0.11	0.001	0.900901
leptopilina	heterotoma	europe	2016_2	netherlands	male	fed	0.064	0.055	0.009	14.0625
leptopilina	heterotoma	europe	2016_2	netherlands	male	fed	0.077	0.075	0.002	2.5974
leptopilina	heterotoma	europe	2016_2	netherlands	male	fed	0.072	0.065	0.007	9.72222
leptopilina	heterotoma	europe	2016_2	netherlands	male	fed	0.061	0.056	0.005	8.19672
leptopilina	heterotoma	europe	2016_2	netherlands	male	fed	0.061	0.057	0.004	6.55738
leptopilina	heterotoma	europe	2016_2	netherlands	male	fed	0.074	0.067	0.007	9.45946
leptopilina	heterotoma	europe	2016_2	netherlands	male	fed	0.103	0.1	0.003	2.91262
leptopilina	heterotoma	europe	2016_2	netherlands	male	fed	0.055	0.051	0.004	7.27273
leptopilina	heterotoma	europe	2016_3	belgium	male	emergence	0.091	0.069	0.022	24.1758
leptopilina	heterotoma	europe	2016_3	belgium	male	emergence	0.08	0.062	0.018	22.5
leptopilina	heterotoma	europe	2016_3	belgium	male	emergence	0.098	0.078	0.02	20.4082
leptopilina	heterotoma	europe	2016_3	belgium	male	emergence	0.098	0.071	0.027	27.551
leptopilina	heterotoma	europe	2016_3	belgium	male	emergence	0.101	0.076	0.025	24.7525
leptopilina	heterotoma	europe	2016_3	belgium	male	emergence	0.033	0.027	0.006	18.1818
leptopilina	heterotoma	europe	2016_3	belgium	male	emergence	0.094	0.062	0.032	34.0426
leptopilina	heterotoma	europe	2016_3	belgium	male	emergence	0.115	0.089	0.026	22.6087
leptopilina	heterotoma	europe	2016_3	belgium	male	emergence	0.057	0.043	0.014	24.5614
leptopilina	heterotoma	europe	2016_3	belgium	male	emergence	0.053	0.035	0.018	33.9623
leptopilina	heterotoma	europe	2016_3	belgium	male	emergence	0.113	0.085	0.028	24.7788
leptopilina	heterotoma	europe	2016_3	belgium	male	emergence	0.07	0.049	0.021	30
leptopilina	heterotoma	europe	2016_3	belgium	male	emergence	0.083	0.061	0.022	26.506
leptopilina	heterotoma	europe	2016_3	belgium	male	emergence	0.072	0.051	0.021	29.1667
leptopilina	heterotoma	europe	2016_3	belgium	male	emergence	0.097	0.075	0.022	22.6804
leptopilina	heterotoma	europe	2016_3	belgium	male	emergence	0.067	0.053	0.014	20.8955
leptopilina	heterotoma	europe	2016_3	belgium	male	emergence	0.092	0.072	0.02	21.7391
leptopilina	heterotoma	europe	2016_3	belgium	male	emergence	0.074	0.059	0.015	20.2703
leptopilina	heterotoma	europe	2016_3	belgium	male	emergence	0.074	0.054	0.02	27.027
leptopilina	heterotoma	europe	2016_3	belgium	male	emergence	0.066	0.055	0.011	16.6667
leptopilina	heterotoma	europe	2016_3	belgium	male	fed	0.118	0.105	0.013	11.0169
leptopilina	heterotoma	europe	2016_3	belgium	male	fed	0.087	0.08	0.007	8.04598
leptopilina	heterotoma	europe	2016_3	belgium	male	fed	0.077	0.068	0.009	11.6883
leptopilina	heterotoma	europe	2016_3	belgium	male	fed	0.123	0.111	0.012	9.7561
leptopilina	heterotoma	europe	2016_3	belgium	male	fed	0.066	0.061	0.005	7.57576
leptopilina	heterotoma	europe	2016_3	belgium	male	fed	0.099	0.088	0.011	11.1111
leptopilina	heterotoma	europe	2016_3	belgium	male	fed	0.108	0.096	0.012	11.1111
leptopilina	heterotoma	europe	2016_3	belgium	male	fed	0.092	0.055	0.037	40.2174
leptopilina	heterotoma	europe	2016_3	belgium	male	fed	0.067	0.066	0.001	1.49254
leptopilina	heterotoma	europe	2016_3	belgium	male	fed	0.086	0.076	0.01	11.6279
leptopilina	heterotoma	europe	2016_3	belgium	male	fed	0.128	0.119	0.009	7.03125
leptopilina	heterotoma	europe	2016_3	belgium	male	fed	0.11	0.096	0.014	12.7273
leptopilina	heterotoma	europe	2016_3	belgium	male	fed	0.065	0.054	0.011	16.9231
leptopilina	heterotoma	europe	2016_3	belgium	male	fed	0.087	0.071	0.016	18.3908
leptopilina	heterotoma	europe	2016_3	belgium	male	fed	0.054	0.051	0.003	5.55556
leptopilina	heterotoma	europe	2016_3	belgium	male	fed	0.09	0.079	0.011	12.2222
leptopilina	heterotoma	europe	2016_3	belgium	male	fed	0.105	0.077	0.028	26.6667
leptopilina	heterotoma	europe	2016_3	belgium	male	fed	0.118	0.106	0.012	10.1695
leptopilina	heterotoma	europe	2016_4	belgium	male	emergence	0.068	0.047	0.021	30.8824
leptopilina	heterotoma	europe	2016_4	belgium	male	emergence	0.067	0.061	0.006	8.95522
leptopilina	heterotoma	europe	2016_4	belgium	male	emergence	0.091	0.071	0.02	21.978
leptopilina	heterotoma	europe	2016_4	belgium	male	emergence	0.067	0.047	0.02	29.8507
leptopilina	heterotoma	europe	2016_4	belgium	male	emergence	0.07	0.052	0.018	25.7143
leptopilina	heterotoma	europe	2016_4	belgium	male	emergence	0.08	0.06	0.02	25
leptopilina	heterotoma	europe	2016_4	belgium	male	emergence	0.079	0.057	0.022	27.8481
leptopilina	heterotoma	europe	2016_4	belgium	male	emergence	0.094	0.069	0.025	26.5957
leptopilina	heterotoma	europe	2016_4	belgium	male	emergence	0.083	0.059	0.024	28.9157
leptopilina	heterotoma	europe	2016_4	belgium	male	emergence	0.053	0.047	0.006	11.3208
leptopilina	heterotoma	europe	2016_4	belgium	male	emergence	0.077	0.057	0.02	25.974
leptopilina	heterotoma	europe	2016_4	belgium	male	emergence	0.101	0.073	0.028	27.7228
leptopilina	heterotoma	europe	2016_4	belgium	male	emergence	0.077	0.052	0.025	32.4675
leptopilina	heterotoma	europe	2016_4	belgium	male	emergence	0.057	0.047	0.01	17.5439
leptopilina	heterotoma	europe	2016_4	belgium	male	emergence	0.165	0.106	0.059	35.7576
leptopilina	heterotoma	europe	2016_4	belgium	male	emergence	0.064	0.045	0.019	29.6875
leptopilina	heterotoma	europe	2016_4	belgium	male	emergence	0.105	0.072	0.033	31.4286
leptopilina	heterotoma	europe	2016_4	belgium	male	emergence	0.088	0.067	0.021	23.8636
leptopilina	heterotoma	europe	2016_4	belgium	male	emergence	0.062	0.034	0.028	45.1613
leptopilina	heterotoma	europe	2016_4	belgium	male	emergence	0.102	0.063	0.039	38.2353
leptopilina	heterotoma	europe	2016_4	belgium	male	emergence	0.072	0.053	0.019	26.3889
leptopilina	heterotoma	europe	2016_4	belgium	male	fed	0.115	0.109	0.006	5.21739
leptopilina	heterotoma	europe	2016_4	belgium	male	fed	0.106	0.093	0.013	12.2642
leptopilina	heterotoma	europe	2016_4	belgium	male	fed	0.099	0.049	0.05	50.5051
leptopilina	heterotoma	europe	2016_4	belgium	male	fed	0.167	0.144	0.023	13.7725
leptopilina	heterotoma	europe	2016_4	belgium	male	fed	0.125	0.117	0.008	6.4
leptopilina	heterotoma	europe	2016_4	belgium	male	fed	0.097	0.083	0.014	14.433
leptopilina	heterotoma	europe	2016_4	belgium	male	fed	0.148	0.134	0.014	9.45946
leptopilina	heterotoma	europe	2016_4	belgium	male	fed	0.084	0.076	0.008	9.52381
leptopilina	heterotoma	europe	2016_4	belgium	male	fed	0.139	0.122	0.017	12.2302
leptopilina	heterotoma	europe	2016_4	belgium	male	fed	0.129	0.12	0.009	6.97674
leptopilina	heterotoma	europe	2016_4	belgium	male	fed	0.073	0.062	0.011	15.0685
leptopilina	heterotoma	europe	2016_4	belgium	male	fed	0.094	0.083	0.011	11.7021
leptopilina	heterotoma	europe	2016_4	belgium	male	fed	0.064	0.059	0.005	7.8125
leptopilina	heterotoma	europe	2016_4	belgium	male	fed	0.076	0.069	0.007	9.21053
leptopilina	heterotoma	europe	2016_4	belgium	male	fed	0.085	0.074	0.011	12.9412
leptopilina	heterotoma	europe	2016_4	belgium	male	fed	0.091	0.084	0.007	7.69231
leptopilina	boulardi	europe	2016_14	france	male	emergence	0.07	0.049	0.021	30
leptopilina	boulardi	europe	2016_14	france	male	emergence	0.066	0.05	0.016	24.2424
leptopilina	boulardi	europe	2016_14	france	male	emergence	0.087	0.058	0.029	33.3333
leptopilina	boulardi	europe	2016_14	france	male	emergence	0.091	0.063	0.028	30.7692
leptopilina	boulardi	europe	2016_14	france	male	emergence	0.065	0.049	0.016	24.6154
leptopilina	boulardi	europe	2016_14	france	male	emergence	0.069	0.047	0.022	31.8841
leptopilina	boulardi	europe	2016_14	france	male	emergence	0.062	0.044	0.018	29.0323
leptopilina	boulardi	europe	2016_14	france	male	emergence	0.08	0.056	0.024	30
leptopilina	boulardi	europe	2016_14	france	male	emergence	0.088	0.058	0.03	34.0909
leptopilina	boulardi	europe	2016_14	france	male	emergence	0.07	0.047	0.023	32.8571
leptopilina	boulardi	europe	2016_14	france	male	emergence	0.068	0.05	0.018	26.4706
leptopilina	boulardi	europe	2016_14	france	male	emergence	0.083	0.054	0.029	34.9398
leptopilina	boulardi	europe	2016_14	france	male	emergence	0.068	0.044	0.024	35.2941
leptopilina	boulardi	europe	2016_14	france	male	emergence	0.085	0.056	0.029	34.1176
leptopilina	boulardi	europe	2016_14	france	male	emergence	0.081	0.056	0.025	30.8642
leptopilina	boulardi	europe	2016_14	france	male	emergence	0.078	0.06	0.018	23.0769
leptopilina	boulardi	europe	2016_14	france	male	emergence	0.069	0.052	0.017	24.6377
leptopilina	boulardi	europe	2016_14	france	male	emergence	0.077	0.059	0.018	23.3766
leptopilina	boulardi	europe	2016_14	france	male	emergence	0.086	0.063	0.023	26.7442
leptopilina	boulardi	europe	2016_14	france	male	emergence	0.085	0.064	0.021	24.7059
leptopilina	boulardi	europe	2016_14	france	male	emergence	0.071	0.049	0.022	30.9859
leptopilina	boulardi	europe	2016_14	france	male	emergence	0.065	0.049	0.016	24.6154
leptopilina	boulardi	europe	2016_14	france	male	emergence	0.086	0.06	0.026	30.2326
leptopilina	boulardi	europe	2016_14	france	male	fed	0.102	0.095	0.007	6.86275
leptopilina	boulardi	europe	2016_14	france	male	fed	0.078	0.065	0.013	16.6667
leptopilina	boulardi	europe	2016_14	france	male	fed	0.101	0.089	0.012	11.8812
leptopilina	boulardi	europe	2016_14	france	male	fed	0.083	0.074	0.009	10.8434
leptopilina	boulardi	europe	2016_14	france	male	fed	0.107	0.098	0.009	8.41121
leptopilina	boulardi	europe	2016_14	france	male	fed	0.062	0.058	0.004	6.45161
leptopilina	boulardi	europe	2016_14	france	male	fed	0.125	0.113	0.012	9.6
leptopilina	boulardi	europe	2016_14	france	male	fed	0.103	0.092	0.011	10.6796
leptopilina	boulardi	europe	2016_14	france	male	fed	0.074	0.07	0.004	5.40541
leptopilina	boulardi	europe	2016_14	france	male	fed	0.12	0.111	0.009	7.5
leptopilina	boulardi	europe	2016_14	france	male	fed	0.136	0.133	0.003	2.20588
leptopilina	boulardi	europe	2016_14	france	male	fed	0.076	0.065	0.011	14.4737
leptopilina	boulardi	europe	2016_14	france	male	fed	0.128	0.114	0.014	10.9375
leptopilina	boulardi	europe	2016_14	france	male	fed	0.12	0.115	0.005	4.16667
leptopilina	boulardi	europe	2016_14	france	male	fed	0.116	0.109	0.007	6.03448
leptopilina	boulardi	europe	2016_14	france	male	fed	0.081	0.076	0.005	6.17284
leptopilina	boulardi	europe	2016_14	france	male	fed	0.109	0.101	0.008	7.33945
leptopilina	boulardi	europe	2016_15	france	male	emergence	0.067	0.039	0.028	41.791
leptopilina	boulardi	europe	2016_15	france	male	emergence	0.053	0.031	0.022	41.5094
leptopilina	boulardi	europe	2016_15	france	male	emergence	0.061	0.04	0.021	34.4262
leptopilina	boulardi	europe	2016_15	france	male	emergence	0.128	0.085	0.043	33.5937
leptopilina	boulardi	europe	2016_15	france	male	emergence	0.046	0.031	0.015	32.6087
leptopilina	boulardi	europe	2016_15	france	male	emergence	0.057	0.036	0.021	36.8421
leptopilina	boulardi	europe	2016_15	france	male	emergence	0.062	0.042	0.02	32.2581
leptopilina	boulardi	europe	2016_15	france	male	emergence	0.067	0.047	0.02	29.8507
leptopilina	boulardi	europe	2016_15	france	male	emergence	0.08	0.045	0.035	43.75
leptopilina	boulardi	europe	2016_15	france	male	emergence	0.059	0.041	0.018	30.5085
leptopilina	boulardi	europe	2016_15	france	male	emergence	0.066	0.048	0.018	27.2727
leptopilina	boulardi	europe	2016_15	france	male	emergence	0.045	0.033	0.012	26.6667
leptopilina	boulardi	europe	2016_15	france	male	emergence	0.076	0.05	0.026	34.2105
leptopilina	boulardi	europe	2016_15	france	male	emergence	0.09	0.055	0.035	38.8889
leptopilina	boulardi	europe	2016_15	france	male	emergence	0.085	0.059	0.026	30.5882
leptopilina	boulardi	europe	2016_15	france	male	emergence	0.066	0.047	0.019	28.7879
leptopilina	boulardi	europe	2016_15	france	male	emergence	0.067	0.038	0.029	43.2836
leptopilina	boulardi	europe	2016_15	france	male	emergence	0.064	0.047	0.017	26.5625
leptopilina	boulardi	europe	2016_15	france	male	emergence	0.075	0.056	0.019	25.3333
leptopilina	boulardi	europe	2016_15	france	male	emergence	0.052	0.037	0.015	28.8462
leptopilina	boulardi	europe	2016_15	france	male	emergence	0.075	0.056	0.019	25.3333
leptopilina	boulardi	europe	2016_15	france	male	emergence	0.08	0.052	0.028	35
leptopilina	boulardi	europe	2016_15	france	male	emergence	0.056	0.038	0.018	32.1429
leptopilina	boulardi	europe	2016_15	france	male	emergence	0.056	0.035	0.021	37.5
leptopilina	boulardi	europe	2016_15	france	male	emergence	0.04	0.031	0.009	22.5
leptopilina	boulardi	europe	2016_15	france	male	fed	0.078	0.072	0.006	7.69231
leptopilina	boulardi	europe	2016_15	france	male	fed	0.067	0.061	0.006	8.95522
leptopilina	boulardi	europe	2016_15	france	male	fed	0.09	0.084	0.006	6.66667
leptopilina	boulardi	europe	2016_15	france	male	fed	0.08	0.068	0.012	15
leptopilina	boulardi	europe	2016_15	france	male	fed	0.054	0.047	0.007	12.963
leptopilina	boulardi	europe	2016_15	france	male	fed	0.064	0.057	0.007	10.9375
leptopilina	boulardi	europe	2016_15	france	male	fed	0.056	0.048	0.008	14.2857
leptopilina	boulardi	europe	2016_15	france	male	fed	0.075	0.066	0.009	12
leptopilina	boulardi	europe	2016_15	france	male	fed	0.098	0.08	0.018	18.3673
leptopilina	boulardi	europe	2016_15	france	male	fed	0.041	0.036	0.005	12.1951
leptopilina	boulardi	europe	2016_15	france	male	fed	0.05	0.033	0.017	34
leptopilina	boulardi	europe	2016_15	france	male	fed	0.054	0.047	0.007	12.963
leptopilina	boulardi	europe	2016_15	france	male	fed	0.091	0.083	0.008	8.79121
leptopilina	boulardi	europe	2016_15	france	male	fed	0.072	0.065	0.007	9.72222
leptopilina	boulardi	europe	2016_15	france	male	fed	0.055	0.044	0.011	20
leptopilina	boulardi	europe	2016_15	france	male	fed	0.07	0.064	0.006	8.57143
leptopilina	boulardi	europe	2016_15	france	male	fed	0.092	0.085	0.007	7.6087
leptopilina	boulardi	europe	2016_15	france	male	fed	0.071	0.039	0.032	45.0704
leptopilina	boulardi	europe	2016_15	france	male	fed	0.066	0.057	0.009	13.6364
leptopilina	boulardi	europe	2016_15	france	male	fed	0.071	0.06	0.011	15.493
leptopilina	boulardi	europe	2016_15	france	male	fed	0.09	0.075	0.015	16.6667
leptopilina	boulardi	europe	2016_15	france	male	fed	0.05	0.042	0.008	16
leptopilina	boulardi	europe	2016_16	france	male	emergence	0.074	0.06	0.014	18.9189
leptopilina	boulardi	europe	2016_16	france	male	emergence	0.056	0.044	0.012	21.4286
leptopilina	boulardi	europe	2016_16	france	male	emergence	0.06	0.05	0.01	16.6667
leptopilina	boulardi	europe	2016_16	france	male	emergence	0.044	0.034	0.01	22.7273
leptopilina	boulardi	europe	2016_16	france	male	emergence	0.076	0.051	0.025	32.8947
leptopilina	boulardi	europe	2016_16	france	male	emergence	0.07	0.052	0.018	25.7143
leptopilina	boulardi	europe	2016_16	france	male	emergence	0.059	0.043	0.016	27.1186
leptopilina	boulardi	europe	2016_16	france	male	emergence	0.057	0.039	0.018	31.5789
leptopilina	boulardi	europe	2016_16	france	male	emergence	0.057	0.04	0.017	29.8246
leptopilina	boulardi	europe	2016_16	france	male	emergence	0.06	0.045	0.015	25
leptopilina	boulardi	europe	2016_16	france	male	emergence	0.065	0.044	0.021	32.3077
leptopilina	boulardi	europe	2016_16	france	male	emergence	0.063	0.043	0.02	31.746
leptopilina	boulardi	europe	2016_16	france	male	emergence	0.099	0.073	0.026	26.2626
leptopilina	boulardi	europe	2016_16	france	male	emergence	0.046	0.037	0.009	19.5652
leptopilina	boulardi	europe	2016_16	france	male	emergence	0.064	0.043	0.021	32.8125
leptopilina	boulardi	europe	2016_16	france	male	emergence	0.044	0.035	0.009	20.4545
leptopilina	boulardi	europe	2016_16	france	male	emergence	0.081	0.06	0.021	25.9259
leptopilina	boulardi	europe	2016_16	france	male	emergence	0.052	0.039	0.013	25
leptopilina	boulardi	europe	2016_16	france	male	emergence	0.083	0.058	0.025	30.1205
leptopilina	boulardi	europe	2016_16	france	male	emergence	0.063	0.045	0.018	28.5714
leptopilina	boulardi	europe	2016_16	france	male	emergence	0.068	0.047	0.021	30.8824
leptopilina	boulardi	europe	2016_16	france	male	fed	0.065	0.063	0.002	3.07692
leptopilina	boulardi	europe	2016_16	france	male	fed	0.073	0.067	0.006	8.21918
leptopilina	boulardi	europe	2016_16	france	male	fed	0.073	0.066	0.007	9.58904
leptopilina	boulardi	europe	2016_16	france	male	fed	0.071	0.067	0.004	5.6338
leptopilina	boulardi	europe	2016_16	france	male	fed	0.069	0.061	0.008	11.5942
leptopilina	boulardi	europe	2016_16	france	male	fed	0.103	0.089	0.014	13.5922
leptopilina	boulardi	europe	2016_16	france	male	fed	0.093	0.086	0.007	7.52688
leptopilina	boulardi	europe	2016_16	france	male	fed	0.056	0.054	0.002	3.57143
leptopilina	boulardi	europe	2016_16	france	male	fed	0.126	0.104	0.022	17.4603
leptopilina	boulardi	europe	2016_16	france	male	fed	0.066	0.054	0.012	18.1818
leptopilina	boulardi	europe	2016_16	france	male	fed	0.08	0.078	0.002	2.5
leptopilina	boulardi	europe	2016_16	france	male	fed	0.086	0.084	0.002	2.32558
leptopilina	boulardi	europe	2016_16	france	male	fed	0.073	0.0678	0.0052	7.12329
leptopilina	boulardi	europe	2016_16	france	male	fed	0.095	0.085	0.01	10.5263
leptopilina	boulardi	europe	2016_16	france	male	fed	0.062	0.056	0.006	9.67742
leptopilina	boulardi	europe	2016_16	france	male	fed	0.11	0.095	0.015	13.6364
leptopilina	boulardi	europe	2016_16	france	male	fed	0.094	0.086	0.008	8.51064
leptopilina	boulardi	europe	2016_16	france	male	fed	0.045	0.043	0.002	4.44444
leptopilina	boulardi	europe	2016_16	france	male	fed	0.102	0.088	0.014	13.7255
leptopilina	boulardi	europe	2016_17	spain	male	emergence	0.103	0.075	0.028	27.1845
leptopilina	boulardi	europe	2016_17	spain	male	emergence	0.08	0.06	0.02	25
leptopilina	boulardi	europe	2016_17	spain	male	emergence	0.111	0.087	0.024	21.6216
leptopilina	boulardi	europe	2016_17	spain	male	emergence	0.089	0.069	0.02	22.4719
leptopilina	boulardi	europe	2016_17	spain	male	emergence	0.072	0.051	0.021	29.1667
leptopilina	boulardi	europe	2016_17	spain	male	emergence	0.094	0.07	0.024	25.5319
leptopilina	boulardi	europe	2016_17	spain	male	emergence	0.092	0.072	0.02	21.7391
leptopilina	boulardi	europe	2016_17	spain	male	emergence	0.1	0.073	0.027	27
leptopilina	boulardi	europe	2016_17	spain	male	emergence	0.093	0.07	0.023	24.7312
leptopilina	boulardi	europe	2016_17	spain	male	emergence	0.1	0.07	0.03	30
leptopilina	boulardi	europe	2016_17	spain	male	emergence	0.093	0.065	0.028	30.1075
leptopilina	boulardi	europe	2016_17	spain	male	emergence	0.131	0.099	0.032	24.4275
leptopilina	boulardi	europe	2016_17	spain	male	emergence	0.103	0.08	0.023	22.3301
leptopilina	boulardi	europe	2016_17	spain	male	emergence	0.092	0.073	0.019	20.6522
leptopilina	boulardi	europe	2016_17	spain	male	emergence	0.1	0.072	0.028	28
leptopilina	boulardi	europe	2016_17	spain	male	emergence	0.096	0.076	0.02	20.8333
leptopilina	boulardi	europe	2016_17	spain	male	emergence	0.087	0.065	0.022	25.2874
leptopilina	boulardi	europe	2016_17	spain	male	emergence	0.109	0.083	0.026	23.8532
leptopilina	boulardi	europe	2016_17	spain	male	emergence	0.091	0.069	0.022	24.1758
leptopilina	boulardi	europe	2016_17	spain	male	emergence	0.084	0.067	0.017	20.2381
leptopilina	boulardi	europe	2016_17	spain	male	emergence	0.099	0.072	0.027	27.2727
leptopilina	boulardi	europe	2016_17	spain	male	emergence	0.077	0.055	0.022	28.5714
leptopilina	boulardi	europe	2016_17	spain	male	emergence	0.07	0.053	0.017	24.2857
leptopilina	boulardi	europe	2016_17	spain	male	emergence	0.114	0.086	0.028	24.5614
leptopilina	boulardi	europe	2016_17	spain	male	emergence	0.09	0.065	0.025	27.7778
leptopilina	boulardi	europe	2016_17	spain	male	emergence	0.084	0.065	0.019	22.619
leptopilina	boulardi	europe	2016_17	spain	male	emergence	0.094	0.074	0.02	21.2766
leptopilina	boulardi	europe	2016_17	spain	male	emergence	0.099	0.072	0.027	27.2727
leptopilina	boulardi	europe	2016_17	spain	male	emergence	0.081	0.064	0.017	20.9877
leptopilina	boulardi	europe	2016_17	spain	male	fed	0.068	0.061	0.007	10.2941
leptopilina	boulardi	europe	2016_17	spain	male	fed	0.107	0.095	0.012	11.215
leptopilina	boulardi	europe	2016_17	spain	male	fed	0.085	0.078	0.007	8.23529
leptopilina	boulardi	europe	2016_17	spain	male	fed	0.135	0.126	0.009	6.66667
leptopilina	boulardi	europe	2016_17	spain	male	fed	0.062	0.054	0.008	12.9032
leptopilina	boulardi	europe	2016_17	spain	male	fed	0.089	0.079	0.01	11.236
leptopilina	boulardi	europe	2016_17	spain	male	fed	0.15	0.137	0.013	8.66667
leptopilina	boulardi	europe	2016_17	spain	male	fed	0.126	0.112	0.014	11.1111
leptopilina	boulardi	europe	2016_17	spain	male	fed	0.082	0.077	0.005	6.09756
leptopilina	boulardi	europe	2016_17	spain	male	fed	0.124	0.111	0.013	10.4839
leptopilina	boulardi	europe	2016_17	spain	male	fed	0.141	0.131	0.01	7.0922
leptopilina	boulardi	europe	2016_17	spain	male	fed	0.149	0.138	0.011	7.38255
leptopilina	boulardi	europe	2016_17	spain	male	fed	0.132	0.118	0.014	10.6061
leptopilina	boulardi	europe	2016_17	spain	male	fed	0.083	0.073	0.01	12.0482
leptopilina	boulardi	europe	2016_17	spain	male	fed	0.115	0.105	0.01	8.69565
leptopilina	boulardi	europe	2016_17	spain	male	fed	0.113	0.103	0.01	8.84956
leptopilina	boulardi	europe	2016_17	spain	male	fed	0.125	0.115	0.01	8
leptopilina	boulardi	europe	2016_17	spain	male	fed	0.121	0.113	0.008	6.61157
leptopilina	boulardi	europe	2016_17	spain	male	fed	0.087	0.06	0.027	31.0345
leptopilina	boulardi	europe	2016_17	spain	male	fed	0.125	0.11	0.015	12
leptopilina	boulardi	europe	2016_17	spain	male	fed	0.137	0.126	0.011	8.0292
leptopilina	boulardi	europe	2016_17	spain	male	fed	0.145	0.136	0.009	6.2069
leptopilina	boulardi	europe	2016_17	spain	male	fed	0.106	0.096	0.01	9.43396
leptopilina	boulardi	europe	2016_17	spain	male	fed	0.113	0.1	0.013	11.5044
leptopilina	boulardi	europe	2016_17	spain	male	fed	0.116	0.104	0.012	10.3448
leptopilina	boulardi	europe	2016_17	spain	male	fed	0.087	0.077	0.01	11.4943
leptopilina	boulardi	europe	2016_17	spain	male	fed	0.115	0.099	0.016	13.913
leptopilina	boulardi	europe	2016_17	spain	male	fed	0.182	0.167	0.015	8.24176
leptopilina	victoriae	asia	2016_18	unknown	male	emergence	0.109	0.083	0.026	23.8532
leptopilina	victoriae	asia	2016_18	unknown	male	emergence	0.079	0.069	0.01	12.6582
leptopilina	victoriae	asia	2016_18	unknown	male	emergence	0.085	0.065	0.02	23.5294
leptopilina	victoriae	asia	2016_18	unknown	male	emergence	0.102	0.08	0.022	21.5686
leptopilina	victoriae	asia	2016_18	unknown	male	emergence	0.113	0.081	0.032	28.3186
leptopilina	victoriae	asia	2016_18	unknown	male	emergence	0.09	0.066	0.024	26.6667
leptopilina	victoriae	asia	2016_18	unknown	male	emergence	0.082	0.065	0.017	20.7317
leptopilina	victoriae	asia	2016_18	unknown	male	emergence	0.122	0.085	0.037	30.3279
leptopilina	victoriae	asia	2016_18	unknown	male	emergence	0.084	0.063	0.021	25
leptopilina	victoriae	asia	2016_18	unknown	male	emergence	0.09	0.071	0.019	21.1111
leptopilina	victoriae	asia	2016_18	unknown	male	emergence	0.082	0.063	0.019	23.1707
leptopilina	victoriae	asia	2016_18	unknown	male	emergence	0.117	0.081	0.036	30.7692
leptopilina	victoriae	asia	2016_18	unknown	male	emergence	0.1	0.075	0.025	25
leptopilina	victoriae	asia	2016_18	unknown	male	emergence	0.092	0.071	0.021	22.8261
leptopilina	victoriae	asia	2016_18	unknown	male	emergence	0.096	0.068	0.028	29.1667
leptopilina	victoriae	asia	2016_18	unknown	male	emergence	0.087	0.066	0.021	24.1379
leptopilina	victoriae	asia	2016_18	unknown	male	emergence	0.066	0.052	0.014	21.2121
leptopilina	victoriae	asia	2016_18	unknown	male	emergence	0.076	0.06	0.016	21.0526
leptopilina	victoriae	asia	2016_18	unknown	male	emergence	0.084	0.048	0.036	42.8571
leptopilina	victoriae	asia	2016_18	unknown	male	emergence	0.112	0.078	0.034	30.3571
leptopilina	victoriae	asia	2016_18	unknown	male	emergence	0.107	0.076	0.031	28.972
leptopilina	victoriae	asia	2016_18	unknown	male	emergence	0.071	0.052	0.019	26.7606
leptopilina	victoriae	asia	2016_18	unknown	male	emergence	0.084	0.065	0.019	22.619
leptopilina	victoriae	asia	2016_18	unknown	male	emergence	0.092	0.071	0.021	22.8261
leptopilina	victoriae	asia	2016_18	unknown	male	emergence	0.099	0.077	0.022	22.2222
leptopilina	victoriae	asia	2016_18	unknown	male	emergence	0.104	0.075	0.029	27.8846
leptopilina	victoriae	asia	2016_18	unknown	male	emergence	0.086	0.062	0.024	27.907
leptopilina	victoriae	asia	2016_18	unknown	male	emergence	0.093	0.061	0.032	34.4086
leptopilina	victoriae	asia	2016_18	unknown	male	emergence	0.072	0.057	0.015	20.8333
leptopilina	victoriae	asia	2016_18	unknown	male	fed	0.071	0.07	0.001	1.40845
leptopilina	victoriae	asia	2016_18	unknown	male	fed	0.1	0.087	0.013	13
leptopilina	victoriae	asia	2016_18	unknown	male	fed	0.102	0.096	0.006	5.88235
leptopilina	victoriae	asia	2016_18	unknown	male	fed	0.125	0.113	0.012	9.6
leptopilina	victoriae	asia	2016_18	unknown	male	fed	0.127	0.118	0.009	7.08661
leptopilina	victoriae	asia	2016_18	unknown	male	fed	0.164	0.155	0.009	5.4878
leptopilina	victoriae	asia	2016_18	unknown	male	fed	0.098	0.093	0.005	5.10204
leptopilina	victoriae	asia	2016_18	unknown	male	fed	0.099	0.092	0.007	7.07071
leptopilina	victoriae	asia	2016_18	unknown	male	fed	0.096	0.091	0.005	5.20833
leptopilina	victoriae	asia	2016_18	unknown	male	fed	0.134	0.126	0.008	5.97015
leptopilina	victoriae	asia	2016_18	unknown	male	fed	0.116	0.106	0.01	8.62069
leptopilina	victoriae	asia	2016_18	unknown	male	fed	0.116	0.109	0.007	6.03448
leptopilina	victoriae	asia	2016_18	unknown	male	fed	0.161	0.153	0.008	4.96894
leptopilina	victoriae	asia	2016_18	unknown	male	fed	0.148	0.144	0.004	2.7027
leptopilina	victoriae	asia	2016_18	unknown	male	fed	0.092	0.083	0.009	9.78261
leptopilina	victoriae	asia	2016_18	unknown	male	fed	0.097	0.091	0.006	6.18557
leptopilina	victoriae	asia	2016_18	unknown	male	fed	0.106	0.095	0.011	10.3774
leptopilina	victoriae	asia	2016_18	unknown	male	fed	0.121	0.111	0.01	8.26446
leptopilina	victoriae	asia	2016_18	unknown	male	fed	0.102	0.094	0.008	7.84314
leptopilina	victoriae	asia	2016_18	unknown	male	fed	0.109	0.098	0.011	10.0917
leptopilina	victoriae	asia	2016_18	unknown	male	fed	0.106	0.101	0.005	4.71698
leptopilina	victoriae	asia	2016_18	unknown	male	fed	0.095	0.091	0.004	4.21053
leptopilina	victoriae	asia	2016_18	unknown	male	fed	0.142	0.129	0.013	9.15493
leptopilina	victoriae	asia	2016_18	unknown	male	fed	0.112	0.107	0.005	4.46429
leptopilina	victoriae	asia	2016_18	unknown	male	fed	0.083	0.078	0.005	6.0241
leptopilina	victoriae	asia	2016_19	malaysia	male	emergence	0.064	0.048	0.016	25
leptopilina	victoriae	asia	2016_19	malaysia	male	emergence	0.081	0.061	0.02	24.6914
leptopilina	victoriae	asia	2016_19	malaysia	male	emergence	0.08	0.064	0.016	20
leptopilina	victoriae	asia	2016_19	malaysia	male	emergence	0.077	0.063	0.014	18.1818
leptopilina	victoriae	asia	2016_19	malaysia	male	emergence	0.075	0.056	0.019	25.3333
leptopilina	victoriae	asia	2016_19	malaysia	male	emergence	0.081	0.058	0.023	28.3951
leptopilina	victoriae	asia	2016_19	malaysia	male	emergence	0.076	0.061	0.015	19.7368
leptopilina	victoriae	asia	2016_19	malaysia	male	emergence	0.114	0.082	0.032	28.0702
leptopilina	victoriae	asia	2016_19	malaysia	male	emergence	0.062	0.047	0.015	24.1935
leptopilina	victoriae	asia	2016_19	malaysia	male	emergence	0.091	0.065	0.026	28.5714
leptopilina	victoriae	asia	2016_19	malaysia	male	emergence	0.073	0.057	0.016	21.9178
leptopilina	victoriae	asia	2016_19	malaysia	male	emergence	0.067	0.054	0.013	19.403
leptopilina	victoriae	asia	2016_19	malaysia	male	emergence	0.092	0.068	0.024	26.087
leptopilina	victoriae	asia	2016_19	malaysia	male	emergence	0.071	0.054	0.017	23.9437
leptopilina	victoriae	asia	2016_19	malaysia	male	emergence	0.066	0.05	0.016	24.2424
leptopilina	victoriae	asia	2016_19	malaysia	male	emergence	0.113	0.073	0.04	35.3982
leptopilina	victoriae	asia	2016_19	malaysia	male	emergence	0.122	0.085	0.037	30.3279
leptopilina	victoriae	asia	2016_19	malaysia	male	emergence	0.068	0.058	0.01	14.7059
leptopilina	victoriae	asia	2016_19	malaysia	male	emergence	0.09	0.065	0.025	27.7778
leptopilina	victoriae	asia	2016_19	malaysia	male	emergence	0.066	0.054	0.012	18.1818
leptopilina	victoriae	asia	2016_19	malaysia	male	emergence	0.082	0.058	0.024	29.2683
leptopilina	victoriae	asia	2016_19	malaysia	male	emergence	0.106	0.084	0.022	20.7547
leptopilina	victoriae	asia	2016_19	malaysia	male	emergence	0.066	0.05	0.016	24.2424
leptopilina	victoriae	asia	2016_19	malaysia	male	emergence	0.08	0.063	0.017	21.25
leptopilina	victoriae	asia	2016_19	malaysia	male	emergence	0.089	0.062	0.027	30.3371
leptopilina	victoriae	asia	2016_19	malaysia	male	emergence	0.06	0.048	0.012	20
leptopilina	victoriae	asia	2016_19	malaysia	male	emergence	0.06	0.051	0.009	15
leptopilina	victoriae	asia	2016_19	malaysia	male	emergence	0.097	0.076	0.021	21.6495
leptopilina	victoriae	asia	2016_19	malaysia	male	emergence	0.07	0.054	0.016	22.8571
leptopilina	victoriae	asia	2016_19	malaysia	male	fed	0.113	0.103	0.01	8.84956
leptopilina	victoriae	asia	2016_19	malaysia	male	fed	0.128	0.119	0.009	7.03125
leptopilina	victoriae	asia	2016_19	malaysia	male	fed	0.087	0.083	0.004	4.5977
leptopilina	victoriae	asia	2016_19	malaysia	male	fed	0.089	0.084	0.005	5.61798
leptopilina	victoriae	asia	2016_19	malaysia	male	fed	0.07	0.066	0.004	5.71429
leptopilina	victoriae	asia	2016_19	malaysia	male	fed	0.1	0.094	0.006	6
leptopilina	victoriae	asia	2016_19	malaysia	male	fed	0.093	0.085	0.008	8.60215
leptopilina	victoriae	asia	2016_19	malaysia	male	fed	0.09	0.09	0	0
leptopilina	victoriae	asia	2016_19	malaysia	male	fed	0.113	0.097	0.016	14.1593
leptopilina	victoriae	asia	2016_19	malaysia	male	fed	0.104	0.093	0.011	10.5769
leptopilina	victoriae	asia	2016_19	malaysia	male	fed	0.111	0.095	0.016	14.4144
leptopilina	victoriae	asia	2016_19	malaysia	male	fed	0.093	0.086	0.007	7.52688
leptopilina	victoriae	asia	2016_19	malaysia	male	fed	0.092	0.086	0.006	6.52174
leptopilina	victoriae	asia	2016_19	malaysia	male	fed	0.093	0.088	0.005	5.37634
leptopilina	victoriae	asia	2016_19	malaysia	male	fed	0.116	0.111	0.005	4.31034
leptopilina	victoriae	asia	2016_19	malaysia	male	fed	0.121	0.108	0.013	10.7438
leptopilina	victoriae	asia	2016_19	malaysia	male	fed	0.08	0.074	0.006	7.5
ganaspis	brasiliensis	asia	2016_20	taiwan	male	emergence	0.117	0.088	0.029	24.7863
ganaspis	brasiliensis	asia	2016_20	taiwan	male	emergence	0.088	0.068	0.02	22.7273
ganaspis	brasiliensis	asia	2016_20	taiwan	male	emergence	0.079	0.06	0.019	24.0506
ganaspis	brasiliensis	asia	2016_20	taiwan	male	emergence	0.106	0.075	0.031	29.2453
ganaspis	brasiliensis	asia	2016_20	taiwan	male	emergence	0.096	0.073	0.023	23.9583
ganaspis	brasiliensis	asia	2016_20	taiwan	male	emergence	0.088	0.067	0.021	23.8636
ganaspis	brasiliensis	asia	2016_20	taiwan	male	emergence	0.119	0.091	0.028	23.5294
ganaspis	brasiliensis	asia	2016_20	taiwan	male	emergence	0.119	0.08	0.039	32.7731
ganaspis	brasiliensis	asia	2016_20	taiwan	male	emergence	0.09	0.072	0.018	20
ganaspis	brasiliensis	asia	2016_20	taiwan	male	emergence	0.107	0.081	0.026	24.2991
ganaspis	brasiliensis	asia	2016_20	taiwan	male	emergence	0.118	0.088	0.03	25.4237
ganaspis	brasiliensis	asia	2016_20	taiwan	male	emergence	0.099	0.073	0.026	26.2626
ganaspis	brasiliensis	asia	2016_20	taiwan	male	emergence	0.108	0.079	0.029	26.8519
ganaspis	brasiliensis	asia	2016_20	taiwan	male	emergence	0.099	0.073	0.026	26.2626
ganaspis	brasiliensis	asia	2016_20	taiwan	male	emergence	0.076	0.06	0.016	21.0526
ganaspis	brasiliensis	asia	2016_20	taiwan	male	emergence	0.098	0.066	0.032	32.6531
ganaspis	brasiliensis	asia	2016_20	taiwan	male	emergence	0.126	0.09	0.036	28.5714
ganaspis	brasiliensis	asia	2016_20	taiwan	male	emergence	0.062	0.054	0.008	12.9032
ganaspis	brasiliensis	asia	2016_20	taiwan	male	emergence	0.075	0.06	0.015	20
ganaspis	brasiliensis	asia	2016_20	taiwan	male	emergence	0.08	0.059	0.021	26.25
ganaspis	brasiliensis	asia	2016_20	taiwan	male	fed	0.094	0.085	0.009	9.57447
ganaspis	brasiliensis	asia	2016_20	taiwan	male	fed	0.143	0.132	0.011	7.69231
ganaspis	brasiliensis	asia	2016_20	taiwan	male	fed	0.091	0.083	0.008	8.79121
ganaspis	brasiliensis	asia	2016_20	taiwan	male	fed	0.127	0.112	0.015	11.811
ganaspis	brasiliensis	asia	2016_20	taiwan	male	fed	0.088	0.078	0.01	11.3636
ganaspis	brasiliensis	asia	2016_20	taiwan	male	fed	0.099	0.089	0.01	10.101
ganaspis	brasiliensis	asia	2016_20	taiwan	male	fed	0.092	0.084	0.008	8.69565
ganaspis	brasiliensis	asia	2016_20	taiwan	male	fed	0.12	0.106	0.014	11.6667
ganaspis	brasiliensis	asia	2016_20	taiwan	male	fed	0.077	0.071	0.006	7.79221
ganaspis	brasiliensis	asia	2016_20	taiwan	male	fed	0.084	0.078	0.006	7.14286
ganaspis	brasiliensis	asia	2016_20	taiwan	male	fed	0.109	0.1	0.009	8.25688
ganaspis	brasiliensis	asia	2016_20	taiwan	male	fed	0.125	0.121	0.004	3.2
ganaspis	brasiliensis	asia	2016_20	taiwan	male	fed	0.077	0.07	0.007	9.09091
ganaspis	brasiliensis	asia	2016_20	taiwan	male	fed	0.06	0.056	0.004	6.66667
ganaspis	brasiliensis	asia	2016_20	taiwan	male	fed	0.076	0.068	0.008	10.5263
ganaspis	brasiliensis	asia	2016_20	taiwan	male	fed	0.193	0.184	0.009	4.66321
ganaspis	brasiliensis	asia	2016_20	taiwan	male	fed	0.092	0.085	0.007	7.6087
ganaspis	brasiliensis	asia	2016_20	taiwan	male	fed	0.105	0.096	0.009	8.57143
ganaspis	brasiliensis	asia	2016_20	taiwan	male	fed	0.114	0.102	0.012	10.5263
ganaspis	brasiliensis	asia	2016_20	taiwan	male	fed	0.08	0.073	0.007	8.75
leptopilina	heterotoma	europe	2016_2	netherlands	female	emergence	0.083	0.052	0.031	37.3494
leptopilina	heterotoma	europe	2016_2	netherlands	female	emergence	0.084	0.063	0.021	25
leptopilina	heterotoma	europe	2016_2	netherlands	female	emergence	0.106	0.081	0.025	23.5849
leptopilina	heterotoma	europe	2016_2	netherlands	female	emergence	0.093	0.074	0.019	20.4301
leptopilina	heterotoma	europe	2016_2	netherlands	female	emergence	0.1	0.075	0.025	25
leptopilina	heterotoma	europe	2016_2	netherlands	female	emergence	0.137	0.099	0.038	27.7372
leptopilina	heterotoma	europe	2016_2	netherlands	female	emergence	0.072	0.053	0.019	26.3889
leptopilina	heterotoma	europe	2016_2	netherlands	female	emergence	0.102	0.071	0.031	30.3922
leptopilina	heterotoma	europe	2016_2	netherlands	female	emergence	0.086	0.052	0.034	39.5349
leptopilina	heterotoma	europe	2016_2	netherlands	female	emergence	0.106	0.077	0.029	27.3585
leptopilina	heterotoma	europe	2016_2	netherlands	female	emergence	0.102	0.071	0.031	30.3922
leptopilina	heterotoma	europe	2016_2	netherlands	female	emergence	0.084	0.06	0.024	28.5714
leptopilina	heterotoma	europe	2016_2	netherlands	female	emergence	0.073	0.053	0.02	27.3973
leptopilina	heterotoma	europe	2016_2	netherlands	female	emergence	0.092	0.067	0.025	27.1739
leptopilina	heterotoma	europe	2016_2	netherlands	female	emergence	0.109	0.082	0.027	24.7706
leptopilina	heterotoma	europe	2016_2	netherlands	female	emergence	0.094	0.07	0.024	25.5319
leptopilina	heterotoma	europe	2016_2	netherlands	female	emergence	0.11	0.076	0.034	30.9091
leptopilina	heterotoma	europe	2016_2	netherlands	female	emergence	0.115	0.086	0.029	25.2174
leptopilina	heterotoma	europe	2016_2	netherlands	female	fed	0.08	0.072	0.008	10
leptopilina	heterotoma	europe	2016_2	netherlands	female	fed	0.095	0.085	0.01	10.5263
leptopilina	heterotoma	europe	2016_2	netherlands	female	fed	0.133	0.116	0.017	12.782
leptopilina	heterotoma	europe	2016_2	netherlands	female	fed	0.106	0.092	0.014	13.2075
leptopilina	heterotoma	europe	2016_2	netherlands	female	fed	0.104	0.094	0.01	9.61538
leptopilina	heterotoma	europe	2016_2	netherlands	female	fed	0.14	0.117	0.023	16.4286
leptopilina	heterotoma	europe	2016_2	netherlands	female	fed	0.106	0.093	0.013	12.2642
leptopilina	heterotoma	europe	2016_2	netherlands	female	fed	0.112	0.095	0.017	15.1786
leptopilina	heterotoma	europe	2016_2	netherlands	female	fed	0.098	0.084	0.014	14.2857
leptopilina	heterotoma	europe	2016_2	netherlands	female	fed	0.134	0.115	0.019	14.1791
leptopilina	heterotoma	europe	2016_2	netherlands	female	fed	0.119	0.104	0.015	12.605
leptopilina	heterotoma	europe	2016_2	netherlands	female	fed	0.122	0.105	0.017	13.9344
leptopilina	heterotoma	europe	2016_2	netherlands	female	fed	0.109	0.092	0.017	15.5963
leptopilina	heterotoma	europe	2016_2	netherlands	female	fed	0.101	0.081	0.02	19.802
leptopilina	heterotoma	europe	2016_2	netherlands	female	fed	0.098	0.084	0.014	14.2857
leptopilina	heterotoma	europe	2016_2	netherlands	female	fed	0.129	0.108	0.021	16.2791
leptopilina	heterotoma	europe	2016_2	netherlands	female	fed	0.092	0.078	0.014	15.2174
leptopilina	heterotoma	europe	2016_2	netherlands	female	fed	0.092	0.079	0.013	14.1304
leptopilina	heterotoma	europe	2016_3	belgium	female	emergence	0.083	0.058	0.025	30.1205
leptopilina	heterotoma	europe	2016_3	belgium	female	emergence	0.089	0.067	0.022	24.7191
leptopilina	heterotoma	europe	2016_3	belgium	female	emergence	0.129	0.081	0.048	37.2093
leptopilina	heterotoma	europe	2016_3	belgium	female	emergence	0.13	0.097	0.033	25.3846
leptopilina	heterotoma	europe	2016_3	belgium	female	emergence	0.138	0.078	0.06	43.4783
leptopilina	heterotoma	europe	2016_3	belgium	female	emergence	0.149	0.11	0.039	26.1745
leptopilina	heterotoma	europe	2016_3	belgium	female	emergence	0.12	0.077	0.043	35.8333
leptopilina	heterotoma	europe	2016_3	belgium	female	emergence	0.115	0.087	0.028	24.3478
leptopilina	heterotoma	europe	2016_3	belgium	female	emergence	0.09	0.066	0.024	26.6667
leptopilina	heterotoma	europe	2016_3	belgium	female	emergence	0.088	0.064	0.024	27.2727
leptopilina	heterotoma	europe	2016_3	belgium	female	emergence	0.135	0.076	0.059	43.7037
leptopilina	heterotoma	europe	2016_3	belgium	female	emergence	0.124	0.087	0.037	29.8387
leptopilina	heterotoma	europe	2016_3	belgium	female	emergence	0.14	0.094	0.046	32.8571
leptopilina	heterotoma	europe	2016_3	belgium	female	emergence	0.111	0.074	0.037	33.3333
leptopilina	heterotoma	europe	2016_3	belgium	female	emergence	0.108	0.077	0.031	28.7037
leptopilina	heterotoma	europe	2016_3	belgium	female	emergence	0.092	0.061	0.031	33.6957
leptopilina	heterotoma	europe	2016_3	belgium	female	emergence	0.129	0.101	0.028	21.7054
leptopilina	heterotoma	europe	2016_3	belgium	female	emergence	0.113	0.084	0.029	25.6637
leptopilina	heterotoma	europe	2016_3	belgium	female	emergence	0.155	0.107	0.048	30.9677
leptopilina	heterotoma	europe	2016_3	belgium	female	emergence	0.092	0.064	0.028	30.4348
leptopilina	heterotoma	europe	2016_3	belgium	female	fed	0.158	0.114	0.044	27.8481
leptopilina	heterotoma	europe	2016_3	belgium	female	fed	0.152	0.116	0.036	23.6842
leptopilina	heterotoma	europe	2016_3	belgium	female	fed	0.136	0.114	0.022	16.1765
leptopilina	heterotoma	europe	2016_3	belgium	female	fed	0.14	0.108	0.032	22.8571
leptopilina	heterotoma	europe	2016_3	belgium	female	fed	0.117	0.088	0.029	24.7863
leptopilina	heterotoma	europe	2016_3	belgium	female	fed	0.166	0.11	0.056	33.7349
leptopilina	heterotoma	europe	2016_3	belgium	female	fed	0.146	0.108	0.038	26.0274
leptopilina	heterotoma	europe	2016_3	belgium	female	fed	0.231	0.162	0.069	29.8701
leptopilina	heterotoma	europe	2016_3	belgium	female	fed	0.12	0.088	0.032	26.6667
leptopilina	heterotoma	europe	2016_3	belgium	female	fed	0.158	0.114	0.044	27.8481
leptopilina	heterotoma	europe	2016_3	belgium	female	fed	0.218	0.159	0.059	27.0642
leptopilina	heterotoma	europe	2016_3	belgium	female	fed	0.153	0.11	0.043	28.1046
leptopilina	heterotoma	europe	2016_3	belgium	female	fed	0.154	0.121	0.033	21.4286
leptopilina	heterotoma	europe	2016_3	belgium	female	fed	0.188	0.149	0.039	20.7447
leptopilina	heterotoma	europe	2016_3	belgium	female	fed	0.143	0.111	0.032	22.3776
leptopilina	heterotoma	europe	2016_3	belgium	female	fed	0.21	0.154	0.056	26.6667
leptopilina	heterotoma	europe	2016_3	belgium	female	fed	0.244	0.187	0.057	23.3607
leptopilina	heterotoma	europe	2016_3	belgium	female	fed	0.154	0.108	0.046	29.8701
leptopilina	heterotoma	europe	2016_3	belgium	female	fed	0.146	0.124	0.022	15.0685
leptopilina	heterotoma	europe	2016_3	belgium	female	fed	0.105	0.094	0.011	10.4762
leptopilina	heterotoma	europe	2016_4	belgium	female	emergence	0.112	0.071	0.041	36.6071
leptopilina	heterotoma	europe	2016_4	belgium	female	emergence	0.103	0.072	0.031	30.0971
leptopilina	heterotoma	europe	2016_4	belgium	female	emergence	0.139	0.104	0.035	25.1799
leptopilina	heterotoma	europe	2016_4	belgium	female	emergence	0.133	0.1	0.033	24.812
leptopilina	heterotoma	europe	2016_4	belgium	female	emergence	0.123	0.095	0.028	22.7642
leptopilina	heterotoma	europe	2016_4	belgium	female	emergence	0.126	0.092	0.034	26.9841
leptopilina	heterotoma	europe	2016_4	belgium	female	emergence	0.113	0.071	0.042	37.1681
leptopilina	heterotoma	europe	2016_4	belgium	female	emergence	0.093	0.071	0.022	23.6559
leptopilina	heterotoma	europe	2016_4	belgium	female	emergence	0.076	0.057	0.019	25
leptopilina	heterotoma	europe	2016_4	belgium	female	emergence	0.081	0.069	0.012	14.8148
leptopilina	heterotoma	europe	2016_4	belgium	female	emergence	0.147	0.122	0.025	17.0068
leptopilina	heterotoma	europe	2016_4	belgium	female	emergence	0.126	0.101	0.025	19.8413
leptopilina	heterotoma	europe	2016_4	belgium	female	emergence	0.088	0.07	0.018	20.4545
leptopilina	heterotoma	europe	2016_4	belgium	female	emergence	0.171	0.126	0.045	26.3158
leptopilina	heterotoma	europe	2016_4	belgium	female	emergence	0.105	0.083	0.022	20.9524
leptopilina	heterotoma	europe	2016_4	belgium	female	emergence	0.097	0.069	0.028	28.866
leptopilina	heterotoma	europe	2016_4	belgium	female	emergence	0.112	0.084	0.028	25
leptopilina	heterotoma	europe	2016_4	belgium	female	emergence	0.161	0.124	0.037	22.9814
leptopilina	heterotoma	europe	2016_4	belgium	female	fed	0.168	0.139	0.029	17.2619
leptopilina	heterotoma	europe	2016_4	belgium	female	fed	0.148	0.127	0.021	14.1892
leptopilina	heterotoma	europe	2016_4	belgium	female	fed	0.15	0.128	0.022	14.6667
leptopilina	heterotoma	europe	2016_4	belgium	female	fed	0.118	0.1	0.018	15.2542
leptopilina	heterotoma	europe	2016_4	belgium	female	fed	0.108	0.09	0.018	16.6667
leptopilina	heterotoma	europe	2016_4	belgium	female	fed	0.154	0.121	0.033	21.4286
leptopilina	heterotoma	europe	2016_4	belgium	female	fed	0.222	0.181	0.041	18.4685
leptopilina	heterotoma	europe	2016_4	belgium	female	fed	0.144	0.108	0.036	25
leptopilina	heterotoma	europe	2016_4	belgium	female	fed	0.151	0.114	0.037	24.5033
leptopilina	heterotoma	europe	2016_4	belgium	female	fed	0.137	0.115	0.022	16.0584
leptopilina	heterotoma	europe	2016_4	belgium	female	fed	0.198	0.144	0.054	27.2727
leptopilina	heterotoma	europe	2016_4	belgium	female	fed	0.161	0.119	0.042	26.087
leptopilina	heterotoma	europe	2016_4	belgium	female	fed	0.164	0.13	0.034	20.7317
leptopilina	heterotoma	europe	2016_4	belgium	female	fed	0.139	0.079	0.06	43.1655
leptopilina	heterotoma	europe	2016_4	belgium	female	fed	0.165	0.09	0.075	45.4545
leptopilina	heterotoma	europe	2016_4	belgium	female	fed	0.14	0.102	0.038	27.1429
leptopilina	heterotoma	europe	2016_4	belgium	female	fed	0.217	0.163	0.054	24.8848

## Sheet: 2013
genus	species	continent	population	country	sex	treatment	dryweightbeforeether	dryweightafterether	fat.content	percentage.fat
leptopilina	heterotoma	europe	2013_1	netherlands	female	emergence	0.1172	0.1072	0.01	8.53242
leptopilina	heterotoma	europe	2013_1	netherlands	female	emergence	0.1365	0.1096	0.0269	19.707
leptopilina	heterotoma	europe	2013_1	netherlands	female	emergence	0.1447	0.1169	0.0278	19.2122
leptopilina	heterotoma	europe	2013_1	netherlands	female	emergence	0.135	0.118	0.017	12.5926
leptopilina	heterotoma	europe	2013_1	netherlands	female	emergence	0.151	0.123	0.028	18.543
leptopilina	heterotoma	europe	2013_1	netherlands	female	emergence	0.1082	0.0959	0.0123	11.3678
leptopilina	heterotoma	europe	2013_1	netherlands	female	emergence	0.1012	0.0934	0.0078	7.70751
leptopilina	heterotoma	europe	2013_1	netherlands	female	emergence	0.1224	0.1048	0.0176	14.3791
leptopilina	heterotoma	europe	2013_1	netherlands	female	emergence	0.1625	0.1249	0.0376	23.1385
leptopilina	heterotoma	europe	2013_1	netherlands	female	emergence	0.132	0.1127	0.0193	14.6212
leptopilina	heterotoma	europe	2013_1	netherlands	female	emergence	0.171	0.1335	0.0375	21.9298
leptopilina	heterotoma	europe	2013_1	netherlands	female	emergence	0.1392	0.1005	0.0387	27.8017
leptopilina	heterotoma	europe	2013_1	netherlands	female	emergence	0.2167	0.1719	0.0448	20.6737
leptopilina	heterotoma	europe	2013_1	netherlands	female	emergence	0.1436	0.1248	0.0188	13.0919
leptopilina	heterotoma	europe	2013_1	netherlands	female	emergence	0.1368	0.1036	0.0332	24.269
leptopilina	heterotoma	europe	2013_1	netherlands	female	emergence	0.1654	0.1298	0.0356	21.5236
leptopilina	heterotoma	europe	2013_1	netherlands	female	emergence	0.2013	0.1412	0.0601	29.8559
leptopilina	heterotoma	europe	2013_1	netherlands	female	emergence	0.2026	0.1861	0.0165	8.14413
leptopilina	heterotoma	europe	2013_1	netherlands	female	emergence	0.1255	0.1085	0.017	13.5458
leptopilina	heterotoma	europe	2013_1	netherlands	female	emergence	0.13	0.1202	0.0098	7.53846
leptopilina	heterotoma	europe	2013_1	netherlands	female	emergence	0.1753	0.1519	0.0234	13.3485
leptopilina	heterotoma	europe	2013_1	netherlands	female	emergence	0.1803	0.1561	0.0242	13.4221
leptopilina	heterotoma	europe	2013_1	netherlands	female	emergence	0.1797	0.1529	0.0268	14.9137
leptopilina	heterotoma	europe	2013_2	netherlands	female	emergence	0.1092	0.092	0.0172	15.7509
leptopilina	heterotoma	europe	2013_2	netherlands	female	emergence	0.0576	0.0545	0.0031	5.38194
leptopilina	heterotoma	europe	2013_2	netherlands	female	emergence	0.0993	0.0838	0.0155	15.6093
leptopilina	heterotoma	europe	2013_2	netherlands	female	emergence	0.1231	0.108	0.0151	12.2665
leptopilina	heterotoma	europe	2013_2	netherlands	female	emergence	0.103	0.0825	0.0205	19.9029
leptopilina	heterotoma	europe	2013_2	netherlands	female	emergence	0.1209	0.1024	0.0185	15.3019
leptopilina	heterotoma	europe	2013_2	netherlands	female	emergence	0.0785	0.0737	0.0048	6.11465
leptopilina	heterotoma	europe	2013_2	netherlands	female	emergence	0.1585	0.1271	0.0314	19.8107
leptopilina	heterotoma	europe	2013_2	netherlands	female	emergence	0.131	0.106	0.025	19.084
leptopilina	heterotoma	europe	2013_2	netherlands	female	emergence	0.1313	0.1071	0.0242	18.4311
leptopilina	heterotoma	europe	2013_2	netherlands	female	emergence	0.1262	0.1028	0.0234	18.542
leptopilina	heterotoma	europe	2013_2	netherlands	female	emergence	0.134	0.0996	0.0344	25.6716
leptopilina	heterotoma	europe	2013_2	netherlands	female	emergence	0.1185	0.0941	0.0244	20.5907
leptopilina	heterotoma	europe	2013_2	netherlands	female	emergence	0.1391	0.1016	0.0375	26.959
leptopilina	heterotoma	europe	2013_2	netherlands	female	emergence	0.141	0.1222	0.0188	13.3333
leptopilina	heterotoma	europe	2013_2	netherlands	female	emergence	0.1211	0.1	0.0211	17.4236
leptopilina	heterotoma	europe	2013_2	netherlands	female	emergence	0.0826	0.0698	0.0128	15.4964
leptopilina	heterotoma	europe	2013_2	netherlands	female	emergence	0.1395	0.1179	0.0216	15.4839
leptopilina	heterotoma	europe	2013_2	netherlands	female	emergence	0.1246	0.1065	0.0181	14.5265
leptopilina	heterotoma	europe	2013_2	netherlands	female	emergence	0.115	0.0971	0.0179	15.5652
leptopilina	heterotoma	europe	2013_2	netherlands	female	emergence	0.1234	0.0949	0.0285	23.0956
leptopilina	heterotoma	europe	2013_3	netherlands	female	emergence	0.1031	0.0827	0.0204	19.7866
leptopilina	heterotoma	europe	2013_3	netherlands	female	emergence	0.0976	0.0783	0.0193	19.7746
leptopilina	heterotoma	europe	2013_3	netherlands	female	emergence	0.1443	0.1224	0.0219	15.1767
leptopilina	heterotoma	europe	2013_3	netherlands	female	emergence	0.1402	0.1113	0.0289	20.6134
leptopilina	heterotoma	europe	2013_3	netherlands	female	emergence	0.1737	0.1423	0.0314	18.0771
leptopilina	heterotoma	europe	2013_3	netherlands	female	emergence	0.1417	0.1171	0.0246	17.3606
leptopilina	heterotoma	europe	2013_3	netherlands	female	emergence	0.1071	0.0941	0.013	12.1382
leptopilina	heterotoma	europe	2013_3	netherlands	female	emergence	0.1612	0.1395	0.0217	13.4615
leptopilina	heterotoma	europe	2013_3	netherlands	female	emergence	0.1435	0.124	0.0195	13.5889
leptopilina	heterotoma	europe	2013_3	netherlands	female	emergence	0.1005	0.0919	0.0086	8.55721
leptopilina	heterotoma	europe	2013_3	netherlands	female	emergence	0.1622	0.1243	0.0379	23.3662
leptopilina	heterotoma	europe	2013_3	netherlands	female	emergence	0.1686	0.1277	0.0409	24.2586
leptopilina	heterotoma	europe	2013_3	netherlands	female	emergence	0.139	0.1236	0.0154	11.0791
leptopilina	heterotoma	europe	2013_3	netherlands	female	emergence	0.1622	0.1366	0.0256	15.783
leptopilina	heterotoma	europe	2013_3	netherlands	female	emergence	0.1343	0.1013	0.033	24.5719
leptopilina	heterotoma	europe	2013_3	netherlands	female	emergence	0.1525	0.1341	0.0184	12.0656
leptopilina	heterotoma	europe	2013_3	netherlands	female	emergence	0.1504	0.1246	0.0258	17.1543
leptopilina	heterotoma	europe	2013_3	netherlands	female	emergence	0.1442	0.1171	0.0271	18.7933
leptopilina	heterotoma	europe	2013_3	netherlands	female	emergence	0.1527	0.1257	0.027	17.6817
leptopilina	heterotoma	europe	2013_3	netherlands	female	emergence	0.1065	0.0918	0.0147	13.8028
leptopilina	heterotoma	europe	2013_4	belgium	female	emergence	0.1984	0.1631	0.0353	17.7923
leptopilina	heterotoma	europe	2013_4	belgium	female	emergence	0.129	0.1015	0.0275	21.3178
leptopilina	heterotoma	europe	2013_4	belgium	female	emergence	0.1585	0.1297	0.0288	18.1703
leptopilina	heterotoma	europe	2013_4	belgium	female	emergence	0.1224	0.0955	0.0269	21.9771
leptopilina	heterotoma	europe	2013_4	belgium	female	emergence	0.1129	0.101	0.0119	10.5403
leptopilina	heterotoma	europe	2013_4	belgium	female	emergence	0.1249	0.1092	0.0157	12.5701
leptopilina	heterotoma	europe	2013_4	belgium	female	emergence	0.1137	0.0986	0.0151	13.2806
leptopilina	heterotoma	europe	2013_4	belgium	female	emergence	0.1197	0.1066	0.0131	10.944
leptopilina	heterotoma	europe	2013_4	belgium	female	emergence	0.1263	0.1071	0.0192	15.2019
leptopilina	heterotoma	europe	2013_4	belgium	female	emergence	0.1278	0.106	0.0218	17.0579
leptopilina	heterotoma	europe	2013_4	belgium	female	emergence	0.1608	0.1402	0.0206	12.8109
leptopilina	heterotoma	europe	2013_4	belgium	female	emergence	0.111	0.0951	0.0159	14.3243
leptopilina	heterotoma	europe	2013_4	belgium	female	emergence	0.1434	0.1157	0.0277	19.3166
leptopilina	heterotoma	europe	2013_4	belgium	female	emergence	0.1469	0.1225	0.0244	16.6099
leptopilina	heterotoma	europe	2013_4	belgium	female	emergence	0.1565	0.1357	0.0208	13.2907
leptopilina	heterotoma	europe	2013_4	belgium	female	emergence	0.1434	0.111	0.0324	22.5941
leptopilina	heterotoma	europe	2013_4	belgium	female	emergence	0.0958	0.0824	0.0134	13.9875
leptopilina	heterotoma	europe	2013_4	belgium	female	emergence	0.1366	0.1133	0.0233	17.0571
leptopilina	heterotoma	europe	2013_4	belgium	female	emergence	0.0664	0.0632	0.0032	4.81928
leptopilina	heterotoma	europe	2013_4	belgium	female	emergence	0.1189	0.0977	0.0212	17.8301
leptopilina	heterotoma	europe	2013_4	belgium	female	emergence	0.1426	0.1081	0.0345	24.1935
leptopilina	heterotoma	europe	2013_4	belgium	female	emergence	0.2045	0.1522	0.0523	25.5746
leptopilina	heterotoma	europe	2013_4	belgium	female	emergence	0.1465	0.1074	0.0391	26.6894
leptopilina	heterotoma	europe	2013_4	belgium	female	emergence	0.1615	0.1229	0.0386	23.9009
leptopilina	heterotoma	europe	2013_5	belgium	female	emergence	0.1703	0.1405	0.0298	17.4985
leptopilina	heterotoma	europe	2013_5	belgium	female	emergence	0.1449	0.1224	0.0225	15.528
leptopilina	heterotoma	europe	2013_5	belgium	female	emergence	0.1209	0.1037	0.0172	14.2266
leptopilina	heterotoma	europe	2013_5	belgium	female	emergence	0.1109	0.092	0.0189	17.0424
leptopilina	heterotoma	europe	2013_5	belgium	female	emergence	0.1559	0.1265	0.0294	18.8582
leptopilina	heterotoma	europe	2013_5	belgium	female	emergence	0.1062	0.0906	0.0156	14.6893
leptopilina	heterotoma	europe	2013_5	belgium	female	emergence	0.1208	0.1002	0.0206	17.053
leptopilina	heterotoma	europe	2013_5	belgium	female	emergence	0.1314	0.109	0.0224	17.0472
leptopilina	heterotoma	europe	2013_5	belgium	female	emergence	0.0871	0.0675	0.0196	22.5029
leptopilina	heterotoma	europe	2013_5	belgium	female	emergence	0.1435	0.1079	0.0356	24.8084
leptopilina	heterotoma	europe	2013_5	belgium	female	emergence	0.145	0.1164	0.0286	19.7241
leptopilina	heterotoma	europe	2013_5	belgium	female	emergence	0.127	0.1001	0.0269	21.1811
leptopilina	heterotoma	europe	2013_5	belgium	female	emergence	0.1693	0.135	0.0343	20.2599
leptopilina	heterotoma	europe	2013_5	belgium	female	emergence	0.142	0.1128	0.0292	20.5634
leptopilina	heterotoma	europe	2013_5	belgium	female	emergence	0.1405	0.1104	0.0301	21.4235
leptopilina	heterotoma	europe	2013_5	belgium	female	emergence	0.1262	0.0919	0.0343	27.1791
leptopilina	heterotoma	europe	2013_5	belgium	female	emergence	0.1408	0.1063	0.0345	24.5028
leptopilina	heterotoma	europe	2013_5	belgium	female	emergence	0.1429	0.1176	0.0253	17.7047
leptopilina	heterotoma	europe	2013_6	germany	female	emergence	0.1427	0.111	0.0317	22.2144
leptopilina	heterotoma	europe	2013_6	germany	female	emergence	0.1654	0.1419	0.0235	14.208
leptopilina	heterotoma	europe	2013_6	germany	female	emergence	0.132	0.1087	0.0233	17.6515
leptopilina	heterotoma	europe	2013_6	germany	female	emergence	0.123	0.1121	0.0109	8.86179
leptopilina	heterotoma	europe	2013_6	germany	female	emergence	0.1769	0.1482	0.0287	16.2239
leptopilina	heterotoma	europe	2013_6	germany	female	emergence	0.1475	0.1285	0.019	12.8814
leptopilina	heterotoma	europe	2013_6	germany	female	emergence	0.1075	0.0892	0.0183	17.0233
leptopilina	heterotoma	europe	2013_6	germany	female	emergence	0.1051	0.0945	0.0106	10.0856
leptopilina	heterotoma	europe	2013_6	germany	female	emergence	0.145	0.1229	0.0221	15.2414
leptopilina	heterotoma	europe	2013_6	germany	female	emergence	0.1327	0.1075	0.0252	18.9902
leptopilina	heterotoma	europe	2013_6	germany	female	emergence	0.1322	0.1112	0.021	15.885
leptopilina	heterotoma	europe	2013_6	germany	female	emergence	0.1312	0.1152	0.016	12.1951
leptopilina	heterotoma	europe	2013_6	germany	female	emergence	0.1364	0.1214	0.015	10.9971
leptopilina	heterotoma	europe	2013_6	germany	female	emergence	0.155	0.1261	0.0289	18.6452
leptopilina	heterotoma	europe	2013_7	germany	female	emergence	0.1079	0.0966	0.0113	10.4727
leptopilina	heterotoma	europe	2013_7	germany	female	emergence	0.1287	0.1082	0.0205	15.9285
leptopilina	heterotoma	europe	2013_7	germany	female	emergence	0.1897	0.1537	0.036	18.9773
leptopilina	heterotoma	europe	2013_7	germany	female	emergence	0.1331	0.1135	0.0196	14.7258
leptopilina	heterotoma	europe	2013_7	germany	female	emergence	0.1512	0.1341	0.0171	11.3095
leptopilina	heterotoma	europe	2013_7	germany	female	emergence	0.1267	0.1211	0.0056	4.41989
leptopilina	heterotoma	europe	2013_7	germany	female	emergence	0.121	0.1099	0.0111	9.17355
leptopilina	heterotoma	europe	2013_7	germany	female	emergence	0.1185	0.1075	0.011	9.2827
leptopilina	heterotoma	europe	2013_7	germany	female	emergence	0.0851	0.0743	0.0108	12.691
leptopilina	heterotoma	europe	2013_7	germany	female	emergence	0.1004	0.0847	0.0157	15.6375
leptopilina	heterotoma	europe	2013_7	germany	female	emergence	0.1265	0.1065	0.02	15.8103
leptopilina	heterotoma	europe	2013_7	germany	female	emergence	0.1349	0.1239	0.011	8.15419
leptopilina	heterotoma	europe	2013_7	germany	female	emergence	0.1138	0.0939	0.0199	17.4868
leptopilina	heterotoma	europe	2013_7	germany	female	emergence	0.1062	0.0957	0.0105	9.88701
leptopilina	heterotoma	europe	2013_7	germany	female	emergence	0.1348	0.1161	0.0187	13.8724
leptopilina	heterotoma	europe	2013_7	germany	female	emergence	0.0999	0.0867	0.0132	13.2132
leptopilina	heterotoma	europe	2013_7	germany	female	emergence	0.1028	0.09	0.0128	12.4514
leptopilina	heterotoma	europe	2013_7	germany	female	emergence	0.1238	0.1002	0.0236	19.063
leptopilina	heterotoma	europe	2013_7	germany	female	emergence	0.0872	0.0752	0.012	13.7615
leptopilina	heterotoma	europe	2013_7	germany	female	emergence	0.144	0.1143	0.0297	20.625
leptopilina	heterotoma	europe	2013_7	germany	female	emergence	0.1234	0.1152	0.0082	6.64506
leptopilina	heterotoma	europe	2013_7	germany	female	emergence	0.1281	0.1126	0.0155	12.0999
leptopilina	heterotoma	europe	2013_7	germany	female	emergence	0.0952	0.0843	0.0109	11.4496
leptopilina	heterotoma	europe	2013_7	germany	female	emergence	0.1294	0.1129	0.0165	12.7512
leptopilina	heterotoma	europe	2013_8	france	female	emergence	0.1624	0.1372	0.0252	15.5172
leptopilina	heterotoma	europe	2013_8	france	female	emergence	0.0819	0.0751	0.0068	8.30281
leptopilina	heterotoma	europe	2013_8	france	female	emergence	0.1428	0.1254	0.0174	12.1849
leptopilina	heterotoma	europe	2013_8	france	female	emergence	0.1594	0.1428	0.0166	10.4141
leptopilina	heterotoma	europe	2013_8	france	female	emergence	0.1505	0.1319	0.0186	12.3588
leptopilina	heterotoma	europe	2013_8	france	female	emergence	0.1206	0.1035	0.0171	14.1791
leptopilina	heterotoma	europe	2013_8	france	female	emergence	0.1309	0.1238	0.0071	5.42399
leptopilina	heterotoma	europe	2013_8	france	female	emergence	0.1603	0.1389	0.0214	13.35
leptopilina	heterotoma	europe	2013_8	france	female	emergence	0.0898	0.0849	0.0049	5.45657
leptopilina	heterotoma	europe	2013_8	france	female	emergence	0.1263	0.1183	0.008	6.33413
leptopilina	heterotoma	europe	2013_8	france	female	emergence	0.2075	0.1379	0.0696	33.5422
leptopilina	heterotoma	europe	2013_8	france	female	emergence	0.1663	0.1496	0.0167	10.0421
leptopilina	heterotoma	europe	2013_8	france	female	emergence	0.1573	0.136	0.0213	13.541
leptopilina	heterotoma	europe	2013_8	france	female	emergence	0.1615	0.1298	0.0317	19.6285
leptopilina	heterotoma	europe	2013_8	france	female	emergence	0.139	0.1207	0.0183	13.1655
leptopilina	heterotoma	europe	2013_8	france	female	emergence	0.1737	0.1456	0.0281	16.1773
leptopilina	heterotoma	europe	2013_8	france	female	emergence	0.1883	0.1403	0.048	25.4912
leptopilina	heterotoma	europe	2013_8	france	female	emergence	0.1383	0.1262	0.0121	8.7491
leptopilina	heterotoma	europe	2013_8	france	female	emergence	0.1539	0.1278	0.0261	16.9591
leptopilina	heterotoma	europe	2013_8	france	female	emergence	0.1453	0.1184	0.0269	18.5134
leptopilina	heterotoma	europe	2013_8	france	female	emergence	0.2028	0.1554	0.0474	23.3728
leptopilina	heterotoma	europe	2013_8	france	female	emergence	0.1479	0.1286	0.0193	13.0494
leptopilina	heterotoma	europe	2013_9	france	female	emergence	0.1205	0.1002	0.0203	16.8465
leptopilina	heterotoma	europe	2013_9	france	female	emergence	0.0719	0.0677	0.0042	5.84145
leptopilina	heterotoma	europe	2013_9	france	female	emergence	0.137	0.1079	0.0291	21.2409
leptopilina	heterotoma	europe	2013_9	france	female	emergence	0.1663	0.1247	0.0416	25.015
leptopilina	heterotoma	europe	2013_9	france	female	emergence	0.1467	0.1314	0.0153	10.4294
leptopilina	heterotoma	europe	2013_9	france	female	emergence	0.1396	0.1254	0.0142	10.1719
leptopilina	heterotoma	europe	2013_9	france	female	emergence	0.1365	0.109	0.0275	20.1465
leptopilina	heterotoma	europe	2013_9	france	female	emergence	0.1425	0.1153	0.0272	19.0877
leptopilina	heterotoma	europe	2013_9	france	female	emergence	0.1343	0.1173	0.017	12.6582
leptopilina	heterotoma	europe	2013_9	france	female	emergence	0.1211	0.1037	0.0174	14.3683
leptopilina	heterotoma	europe	2013_9	france	female	emergence	0.1322	0.1185	0.0137	10.3631
leptopilina	heterotoma	europe	2013_9	france	female	emergence	0.1572	0.134	0.0232	14.7583
leptopilina	heterotoma	europe	2013_9	france	female	emergence	0.1287	0.1091	0.0196	15.2292
leptopilina	heterotoma	europe	2013_9	france	female	emergence	0.1544	0.1215	0.0329	21.3083
leptopilina	heterotoma	europe	2013_9	france	female	emergence	0.1214	0.1074	0.014	11.5321
leptopilina	heterotoma	europe	2013_9	france	female	emergence	0.1277	0.1108	0.0169	13.2341
leptopilina	heterotoma	europe	2013_9	france	female	emergence	0.1222	0.1037	0.0185	15.1391
leptopilina	heterotoma	europe	2013_9	france	female	emergence	0.1387	0.1228	0.0159	11.4636
leptopilina	heterotoma	europe	2013_9	france	female	emergence	0.1215	0.1121	0.0094	7.73663
leptopilina	heterotoma	europe	2013_1	netherlands	female	fed	0.2149	0.1724	0.0425	19.7766
leptopilina	heterotoma	europe	2013_1	netherlands	female	fed	0.1628	0.1359	0.0269	16.5233
leptopilina	heterotoma	europe	2013_1	netherlands	female	fed	0.1424	0.1218	0.0206	14.4663
leptopilina	heterotoma	europe	2013_1	netherlands	female	fed	0.1999	0.1688	0.0311	15.5578
leptopilina	heterotoma	europe	2013_1	netherlands	female	fed	0.1971	0.1672	0.0299	15.17
leptopilina	heterotoma	europe	2013_1	netherlands	female	fed	0.2058	0.1661	0.0397	19.2906
leptopilina	heterotoma	europe	2013_1	netherlands	female	fed	0.1854	0.155	0.0304	16.397
leptopilina	heterotoma	europe	2013_1	netherlands	female	fed	0.1681	0.1301	0.038	22.6056
leptopilina	heterotoma	europe	2013_1	netherlands	female	fed	0.1513	0.124	0.0273	18.0436
leptopilina	heterotoma	europe	2013_1	netherlands	female	fed	0.1801	0.1515	0.0286	15.8801
leptopilina	heterotoma	europe	2013_1	netherlands	female	fed	0.2141	0.1717	0.0424	19.8038
leptopilina	heterotoma	europe	2013_1	netherlands	female	fed	0.1694	0.1347	0.0347	20.4841
leptopilina	heterotoma	europe	2013_1	netherlands	female	fed	0.1928	0.1576	0.0352	18.2573
leptopilina	heterotoma	europe	2013_1	netherlands	female	fed	0.1331	0.1157	0.0174	13.0729
leptopilina	heterotoma	europe	2013_1	netherlands	female	fed	0.13	0.1035	0.0265	20.3846
leptopilina	heterotoma	europe	2013_1	netherlands	female	fed	0.1685	0.1376	0.0309	18.3383
leptopilina	heterotoma	europe	2013_1	netherlands	female	fed	0.1656	0.136	0.0296	17.8744
leptopilina	heterotoma	europe	2013_1	netherlands	female	fed	0.1553	0.1317	0.0236	15.1964
leptopilina	heterotoma	europe	2013_1	netherlands	female	fed	0.1658	0.1426	0.0232	13.9928
leptopilina	heterotoma	europe	2013_2	netherlands	female	fed	0.1793	0.1469	0.0324	18.0703
leptopilina	heterotoma	europe	2013_2	netherlands	female	fed	0.1116	0.088	0.0236	21.147
leptopilina	heterotoma	europe	2013_2	netherlands	female	fed	0.1422	0.1142	0.028	19.6906
leptopilina	heterotoma	europe	2013_2	netherlands	female	fed	0.171	0.1426	0.0284	16.6082
leptopilina	heterotoma	europe	2013_2	netherlands	female	fed	0.1504	0.1247	0.0257	17.0878
leptopilina	heterotoma	europe	2013_2	netherlands	female	fed	0.1593	0.1106	0.0487	30.5712
leptopilina	heterotoma	europe	2013_2	netherlands	female	fed	0.1446	0.1139	0.0307	21.231
leptopilina	heterotoma	europe	2013_2	netherlands	female	fed	0.1402	0.111	0.0292	20.8274
leptopilina	heterotoma	europe	2013_2	netherlands	female	fed	0.2127	0.172	0.0407	19.1349
leptopilina	heterotoma	europe	2013_2	netherlands	female	fed	0.1436	0.1151	0.0285	19.8468
leptopilina	heterotoma	europe	2013_2	netherlands	female	fed	0.1466	0.1157	0.0309	21.0778
leptopilina	heterotoma	europe	2013_2	netherlands	female	fed	0.1346	0.1122	0.0224	16.6419
leptopilina	heterotoma	europe	2013_2	netherlands	female	fed	0.1803	0.1368	0.0435	24.1265
leptopilina	heterotoma	europe	2013_2	netherlands	female	fed	0.1384	0.1092	0.0292	21.0983
leptopilina	heterotoma	europe	2013_2	netherlands	female	fed	0.1494	0.1125	0.0369	24.6988
leptopilina	heterotoma	europe	2013_2	netherlands	female	fed	0.1565	0.1204	0.0361	23.0671
leptopilina	heterotoma	europe	2013_2	netherlands	female	fed	0.1495	0.1266	0.0229	15.3177
leptopilina	heterotoma	europe	2013_3	netherlands	female	fed	0.2007	0.1664	0.0343	17.0902
leptopilina	heterotoma	europe	2013_3	netherlands	female	fed	0.1821	0.1556	0.0265	14.5524
leptopilina	heterotoma	europe	2013_3	netherlands	female	fed	0.1761	0.1372	0.0389	22.0897
leptopilina	heterotoma	europe	2013_3	netherlands	female	fed	0.1927	0.1631	0.0296	15.3607
leptopilina	heterotoma	europe	2013_3	netherlands	female	fed	0.1502	0.1088	0.0414	27.5632
leptopilina	heterotoma	europe	2013_3	netherlands	female	fed	0.2097	0.1706	0.0391	18.6457
leptopilina	heterotoma	europe	2013_3	netherlands	female	fed	0.1999	0.1627	0.0372	18.6093
leptopilina	heterotoma	europe	2013_3	netherlands	female	fed	0.1824	0.1464	0.036	19.7368
leptopilina	heterotoma	europe	2013_3	netherlands	female	fed	0.2253	0.1794	0.0459	20.3728
leptopilina	heterotoma	europe	2013_3	netherlands	female	fed	0.186	0.149	0.037	19.8925
leptopilina	heterotoma	europe	2013_3	netherlands	female	fed	0.1192	0.0935	0.0257	21.5604
leptopilina	heterotoma	europe	2013_3	netherlands	female	fed	0.1618	0.1365	0.0253	15.6366
leptopilina	heterotoma	europe	2013_3	netherlands	female	fed	0.1142	0.0922	0.022	19.2644
leptopilina	heterotoma	europe	2013_3	netherlands	female	fed	0.1631	0.1344	0.0287	17.5966
leptopilina	heterotoma	europe	2013_3	netherlands	female	fed	0.1879	0.1533	0.0346	18.4141
leptopilina	heterotoma	europe	2013_3	netherlands	female	fed	0.129	0.1016	0.0274	21.2403
leptopilina	heterotoma	europe	2013_3	netherlands	female	fed	0.1692	0.1386	0.0306	18.0851
leptopilina	heterotoma	europe	2013_4	belgium	female	fed	0.2093	0.1592	0.0501	23.9369
leptopilina	heterotoma	europe	2013_4	belgium	female	fed	0.1831	0.148	0.0351	19.1699
leptopilina	heterotoma	europe	2013_4	belgium	female	fed	0.216	0.1471	0.0689	31.8981
leptopilina	heterotoma	europe	2013_4	belgium	female	fed	0.2147	0.1743	0.0404	18.817
leptopilina	heterotoma	europe	2013_4	belgium	female	fed	0.1421	0.123	0.0191	13.4412
leptopilina	heterotoma	europe	2013_4	belgium	female	fed	0.2359	0.1861	0.0498	21.1106
leptopilina	heterotoma	europe	2013_4	belgium	female	fed	0.1874	0.147	0.0404	21.5582
leptopilina	heterotoma	europe	2013_4	belgium	female	fed	0.1514	0.1217	0.0297	19.6169
leptopilina	heterotoma	europe	2013_4	belgium	female	fed	0.1479	0.1196	0.0283	19.1346
leptopilina	heterotoma	europe	2013_4	belgium	female	fed	0.1464	0.113	0.0334	22.8142
leptopilina	heterotoma	europe	2013_4	belgium	female	fed	0.1873	0.1511	0.0362	19.3273
leptopilina	heterotoma	europe	2013_4	belgium	female	fed	0.1651	0.1327	0.0324	19.6245
leptopilina	heterotoma	europe	2013_4	belgium	female	fed	0.158	0.1305	0.0468	26.3959
leptopilina	heterotoma	europe	2013_4	belgium	female	fed	0.1773	0.1389	0.0314	17.7101
leptopilina	heterotoma	europe	2013_4	belgium	female	fed	0.1703	0.1265	0.0418	24.5449
leptopilina	heterotoma	europe	2013_4	belgium	female	fed	0.1683	0.1347	0.0338	20.0832
leptopilina	heterotoma	europe	2013_4	belgium	female	fed	0.1685	0.1348	0.0337	20
leptopilina	heterotoma	europe	2013_5	belgium	female	fed	0.1606	0.1271	0.0335	20.8593
leptopilina	heterotoma	europe	2013_5	belgium	female	fed	0.19	0.1409	0.0491	25.8421
leptopilina	heterotoma	europe	2013_5	belgium	female	fed	0.1383	0.1178	0.0205	14.8228
leptopilina	heterotoma	europe	2013_5	belgium	female	fed	0.1406	0.1219	0.0187	13.3001
leptopilina	heterotoma	europe	2013_5	belgium	female	fed	0.1781	0.1443	0.0338	18.9781
leptopilina	heterotoma	europe	2013_5	belgium	female	fed	0.1447	0.107	0.0377	26.0539
leptopilina	heterotoma	europe	2013_5	belgium	female	fed	0.1801	0.157	0.0231	12.8262
leptopilina	heterotoma	europe	2013_5	belgium	female	fed	0.15	0.1245	0.0255	17
leptopilina	heterotoma	europe	2013_5	belgium	female	fed	0.1153	0.1033	0.012	10.4076
leptopilina	heterotoma	europe	2013_5	belgium	female	fed	0.195	0.1639	0.0311	15.9487
leptopilina	heterotoma	europe	2013_5	belgium	female	fed	0.1586	0.1351	0.0235	14.8172
leptopilina	heterotoma	europe	2013_5	belgium	female	fed	0.1896	0.1428	0.0468	24.6835
leptopilina	heterotoma	europe	2013_5	belgium	female	fed	0.1724	0.1461	0.0263	15.2552
leptopilina	heterotoma	europe	2013_5	belgium	female	fed	0.1294	0.1102	0.0192	14.8377
leptopilina	heterotoma	europe	2013_5	belgium	female	fed	0.1418	0.1184	0.0234	16.5021
leptopilina	heterotoma	europe	2013_5	belgium	female	fed	0.2037	0.1617	0.042	20.6186
leptopilina	heterotoma	europe	2013_5	belgium	female	fed	0.1616	0.1385	0.0231	14.2946
leptopilina	heterotoma	europe	2013_5	belgium	female	fed	0.1668	0.1381	0.0287	17.2062
leptopilina	heterotoma	europe	2013_5	belgium	female	fed	0.1501	0.1249	0.0252	16.7888
leptopilina	heterotoma	europe	2013_5	belgium	female	fed	0.1779	0.1457	0.0322	18.1001
leptopilina	heterotoma	europe	2013_5	belgium	female	fed	0.1729	0.1498	0.0231	13.3603
leptopilina	heterotoma	europe	2013_6	germany	female	fed	0.1714	0.127	0.0444	25.9043
leptopilina	heterotoma	europe	2013_6	germany	female	fed	0.1781	0.14	0.0381	21.3925
leptopilina	heterotoma	europe	2013_6	germany	female	fed	0.2057	0.1726	0.0331	16.0914
leptopilina	heterotoma	europe	2013_6	germany	female	fed	0.1877	0.1579	0.0298	15.8764
leptopilina	heterotoma	europe	2013_6	germany	female	fed	0.1732	0.11	0.0632	36.4896
leptopilina	heterotoma	europe	2013_6	germany	female	fed	0.1449	0.1172	0.0277	19.1166
leptopilina	heterotoma	europe	2013_6	germany	female	fed	0.2173	0.1711	0.0462	21.2609
leptopilina	heterotoma	europe	2013_6	germany	female	fed	0.1572	0.1223	0.0349	22.201
leptopilina	heterotoma	europe	2013_6	germany	female	fed	0.1862	0.1433	0.0429	23.0397
leptopilina	heterotoma	europe	2013_6	germany	female	fed	0.1722	0.1445	0.0277	16.0859
leptopilina	heterotoma	europe	2013_6	germany	female	fed	0.1653	0.1177	0.0476	28.7961
leptopilina	heterotoma	europe	2013_6	germany	female	fed	0.152	0.1253	0.0267	17.5658
leptopilina	heterotoma	europe	2013_6	germany	female	fed	0.2152	0.1697	0.0455	21.1431
leptopilina	heterotoma	europe	2013_6	germany	female	fed	0.1854	0.1507	0.0347	18.7163
leptopilina	heterotoma	europe	2013_7	germany	female	fed	0.1682	0.1339	0.0343	20.3924
leptopilina	heterotoma	europe	2013_7	germany	female	fed	0.1603	0.1199	0.0404	25.2027
leptopilina	heterotoma	europe	2013_7	germany	female	fed	0.2387	0.1787	0.06	25.1362
leptopilina	heterotoma	europe	2013_7	germany	female	fed	0.1476	0.1222	0.0254	17.2087
leptopilina	heterotoma	europe	2013_7	germany	female	fed	0.1365	0.1081	0.0284	20.8059
leptopilina	heterotoma	europe	2013_7	germany	female	fed	0.1835	0.1557	0.0278	15.1499
leptopilina	heterotoma	europe	2013_7	germany	female	fed	0.1692	0.1315	0.0377	22.2813
leptopilina	heterotoma	europe	2013_8	france	female	fed	0.1608	0.1251	0.0357	22.2015
leptopilina	heterotoma	europe	2013_8	france	female	fed	0.2014	0.1674	0.034	16.8818
leptopilina	heterotoma	europe	2013_8	france	female	fed	0.2212	0.1609	0.0603	27.2604
leptopilina	heterotoma	europe	2013_8	france	female	fed	0.2096	0.1525	0.0571	27.2424
leptopilina	heterotoma	europe	2013_8	france	female	fed	0.1753	0.118	0.0573	32.6868
leptopilina	heterotoma	europe	2013_8	france	female	fed	0.2349	0.1968	0.0381	16.2197
leptopilina	heterotoma	europe	2013_8	france	female	fed	0.1679	0.1414	0.0265	15.7832
leptopilina	heterotoma	europe	2013_8	france	female	fed	0.1878	0.1327	0.0551	29.3397
leptopilina	heterotoma	europe	2013_8	france	female	fed	0.1688	0.1523	0.0165	9.77488
leptopilina	heterotoma	europe	2013_8	france	female	fed	0.1856	0.1486	0.037	19.9353
leptopilina	heterotoma	europe	2013_8	france	female	fed	0.1945	0.1636	0.0309	15.8869
leptopilina	heterotoma	europe	2013_8	france	female	fed	0.1773	0.1457	0.0316	17.8229
leptopilina	heterotoma	europe	2013_8	france	female	fed	0.1672	0.1398	0.0274	16.3876
leptopilina	heterotoma	europe	2013_8	france	female	fed	0.1815	0.1462	0.0353	19.449
leptopilina	heterotoma	europe	2013_8	france	female	fed	0.1744	0.1485	0.0259	14.8509
leptopilina	heterotoma	europe	2013_8	france	female	fed	0.1328	0.1175	0.0153	11.5211
leptopilina	heterotoma	europe	2013_8	france	female	fed	0.1789	0.1568	0.0221	12.3533
leptopilina	heterotoma	europe	2013_8	france	female	fed	0.1746	0.1441	0.0305	17.4685
leptopilina	heterotoma	europe	2013_8	france	female	fed	0.1206	0.1035	0.0171	14.1791
leptopilina	heterotoma	europe	2013_8	france	female	fed	0.1536	0.1377	0.0159	10.3516
leptopilina	heterotoma	europe	2013_9	france	female	fed	0.1384	0.1146	0.0238	17.1965
leptopilina	heterotoma	europe	2013_9	france	female	fed	0.1168	0.0952	0.0216	18.4932
leptopilina	heterotoma	europe	2013_9	france	female	fed	0.1614	0.1336	0.0278	17.2243
leptopilina	heterotoma	europe	2013_9	france	female	fed	0.162	0.1335	0.0285	17.5926
leptopilina	heterotoma	europe	2013_9	france	female	fed	0.1737	0.1467	0.027	15.544
leptopilina	heterotoma	europe	2013_9	france	female	fed	0.1817	0.1353	0.0464	25.5366
leptopilina	heterotoma	europe	2013_9	france	female	fed	0.1449	0.123	0.0219	15.1139
leptopilina	heterotoma	europe	2013_9	france	female	fed	0.1754	0.1345	0.0409	23.3181
leptopilina	heterotoma	europe	2013_9	france	female	fed	0.1705	0.1429	0.0276	16.1877
leptopilina	heterotoma	europe	2013_9	france	female	fed	0.1802	0.1457	0.0345	19.1454
leptopilina	heterotoma	europe	2013_9	france	female	fed	0.186	0.1485	0.0375	20.1613
leptopilina	heterotoma	europe	2013_9	france	female	fed	0.1562	0.1276	0.0286	18.3099
leptopilina	heterotoma	europe	2013_9	france	female	fed	0.1961	0.1616	0.0345	17.5931
leptopilina	heterotoma	europe	2013_9	france	female	fed	0.1528	0.1238	0.029	18.9791
leptopilina	heterotoma	europe	2013_9	france	female	fed	0.2062	0.1249	0.0813	39.4277
